# Supplementary material for: Purification and Characterization of a DegP-Type Protease from the Marine Bacterium Cobetia amphilecti KMM 296
Source: Microorganisms. 2023 Jul 21;11(7):1852. doi: 10.3390/microorganisms11071852 (PMC10383082; doi:10.3390/microorganisms11071852)
Supplement: Supplementary file 1 [file microorganisms-11-01852-s001.zip › Supplementary Table S1.txt]

/----------------------------------------------------------------------------------------------------------\
|Template Search Results                                                                                   |
\----------------------------------------------------------------------------------------------------------/

      Project : UkEtud
        Title : Model of Cobetia amphilecti protease
      Created : May 31, 2023 at 07:47
      Expires : June 14, 2023 at 07:47


/--------------------------------------------------------------------------------------------------------\
| Found Templates                                                                                        |
\--------------------------------------------------------------------------------------------------------/

                    ID                          Name       Seq ID  Seq Sim   Cov   Resolu      Method      GMQE    Found By  
-----------------------------------------------------------------------------------------------------------------------------
 d807993306a25a9c668362ed9ac3c9b9977c9508  A0A3T0K7V4.1.A   85.654    0.557  0.739   NA    AlphaFold v2    0.574 AFDB search 
 12bb19c33839e16581afb48be0a0549232105c1f  2zle.1.H         38.313    0.396  0.647   NA    EM              0.403 BLAST       
 6ec1f0de1143bfa48b6de1167fabe6c9eb9fd02e  3mh6.1.A         38.072    0.396  0.647   3.600 X-ray           0.413 BLAST       
 f9b682098fd4b495329f578e3fc90ba04fc392c2  3mh5.2.A         38.072    0.396  0.647   3.000 X-ray           0.244 BLAST       
 4c2c690d37a87057aa8f06ae525bd73d1883b136  3mh5.1.A         38.072    0.396  0.647   3.000 X-ray           0.231 BLAST       
 f00413079d503b3332a884a5afd02c36291a5c66  6jjo.1.C         38.072    0.395  0.647   4.157 X-ray           0.430 BLAST       
 3844faa5e68179cd242a409af0c3ba9a902d85c9  6jjo.1.B         38.072    0.395  0.647   4.157 X-ray           0.427 BLAST       
 6fd88af2b439914350440887fb797106c24d2bab  6jjo.1.A         38.072    0.395  0.647   4.157 X-ray           0.431 BLAST       
 e9fa51fa1a688d4d26c9eb250d0ee05b680834a6  6jjo.1.D         38.072    0.395  0.647   4.157 X-ray           0.430 BLAST       
 40a29da4d3438fb4d65aa577f59240827a597612  6jjo.1.E         38.072    0.395  0.647   4.157 X-ray           0.432 BLAST       
 3e9aef295ce9877895305d9b569b60e1ae4b8973  4ynn.1.A         36.019    0.382  0.658   3.200 X-ray           0.441 BLAST       
 f1b038cca35d9ec71915ed499ddc90a34797ce75  3otp.1.C         37.831    0.395  0.647   3.760 X-ray           0.433 BLAST       
 045420bc8d5111c5fd7dbb7de7ab98a95246758b  3otp.1.B         37.831    0.395  0.647   3.760 X-ray           0.429 BLAST       
 a6f3ebedc6d8fe4b5633f2ed4230b57c5eb76e58  3otp.1.A         37.831    0.395  0.647   3.760 X-ray           0.435 BLAST       
 76d8bffd5191bffad12bf86865ed84ecebe4d470  3otp.1.D         37.831    0.395  0.647   3.760 X-ray           0.433 BLAST       
 a089dc0f6f0772aad6a1da47d15490bb28f379e5  3otp.1.E         37.831    0.395  0.647   3.760 X-ray           0.432 BLAST       
 01a4c27a62e25a14ba571cddbc06dd263fd5d319  3ou0.1.A         37.831    0.395  0.647   3.000 X-ray           0.432 BLAST       
 db1fbefda0de8c208493596fe86991035203f8bb  1ky9.1.A         37.831    0.395  0.647   2.800 X-ray           0.323 BLAST       
 7fc2c9b9e2c52560c2203995ddc53badfaf64c09  1ky9.2.B         37.831    0.395  0.647   2.800 X-ray           0.397 BLAST       
 ff6b37f3202e9f00145fbe2be7c64632e6a94051  6jjk.1.B         37.831    0.395  0.647   3.600 X-ray           0.427 BLAST       
 532547f9fceb1c1439c2db6e45cb9bebb9a1b050  6jjk.1.G         37.831    0.395  0.647   3.600 X-ray           0.432 BLAST       
 a3d3e349722e8eac0451d9020ab0a03ad6e5c541  6jjk.1.F         37.831    0.395  0.647   3.600 X-ray           0.434 BLAST       
 d360c6beff8f8b68abc23b0ab8cf90a5f142be90  6jjk.1.K         37.831    0.395  0.647   3.600 X-ray           0.429 BLAST       
 f0dacb1f12da22785a16c91ca4e5326f2fca0558  6jjk.1.D         37.831    0.395  0.647   3.600 X-ray           0.428 BLAST       
 85b865c58daa849f27d927ffc3408e1528a8da4e  6jjk.1.C         37.831    0.395  0.647   3.600 X-ray           0.427 BLAST       
 56d2fa5f5e72b46ad844e2f8956db9196eeefa0b  6jjl.1.I         37.831    0.395  0.647   4.200 X-ray           0.410 BLAST       
 a029902df7d238b55883ed8d356a606e9781ac51  6jjl.1.J         37.831    0.395  0.647   4.200 X-ray           0.406 BLAST       
 f4cc67a589792149978b22295d6eec59b5970ec1  6jjl.1.E         37.831    0.395  0.647   4.200 X-ray           0.414 BLAST       
 3031a21f4457af4e4b0311c9d690b9a7e87ad3f8  3mh7.1.A         37.831    0.395  0.647   2.961 X-ray           0.428 BLAST       
 195ece90f12bcbf76d375417d33c7042adb69009  3mh4.1.C         37.831    0.395  0.647   3.100 X-ray           0.319 BLAST       
 08a9c64aff18210463a8fc11d3c3595378ab64bf  3mh4.2.D         37.831    0.395  0.647   3.100 X-ray           0.397 BLAST       
 c22e9e939e89e582a988350f810509781687ce9c  6z05.1.A         38.462    0.389  0.649   NA    EM              0.406 BLAST       
 82eba12ce7a1751bd6e975bfd4e4cf62864ef851  5y2d.1.A         35.629    0.379  0.657   3.700 X-ray           0.326 HHblits     
 5a815448fb76baf4942ac57eed5f5f7f8ba57f41  6z05.1.A         36.170    0.375  0.660   NA    EM              0.422 HHblits     
 a2a004a6d1e0756f4a8911e2492a1cc9a6ab6bea  3ou0.1.A         35.867    0.378  0.657   3.000 X-ray           0.443 HHblits     
 c1c4a3c036be0efd98e4700f4b8945524ead7c13  1ky9.1.A         35.867    0.378  0.657   2.800 X-ray           0.348 HHblits     
 21cbc34014d91604d6be7063aa82c033428a6054  1ky9.2.B         35.867    0.378  0.657   2.800 X-ray           0.415 HHblits     
 948786753911bc324d601f7f78d19746425a52f0  6jjk.1.B         35.867    0.377  0.657   3.600 X-ray           0.435 HHblits     
 aaa3ccbdf429ad2e7f2a45638e8de1f0ae0ce2d0  6jjk.1.G         35.867    0.377  0.657   3.600 X-ray           0.435 HHblits     
 1fe72e53f990e5bb2543e3f3781f559b7d5ff06f  6jjk.1.F         35.867    0.377  0.657   3.600 X-ray           0.437 HHblits     
 ba1d21e9aac53507190fd5ef09f0485d87b93179  6jjk.1.K         35.867    0.377  0.657   3.600 X-ray           0.439 HHblits     
 cd670346915484111800c3747127ef398adcb182  6jjk.1.D         35.867    0.377  0.657   3.600 X-ray           0.432 HHblits     
 120c2d60e017dcddbccefe1e288765e7e5f83dba  6jjk.1.C         35.867    0.377  0.657   3.600 X-ray           0.433 HHblits     
 e8d696c7527d87def2e9659a4081ed07d57df75f  6jjl.1.I         35.867    0.377  0.657   4.200 X-ray           0.420 HHblits     
 20fb312eddc805919cc8bd524e50be57e2a9a20c  6jjl.1.J         35.867    0.377  0.657   4.200 X-ray           0.409 HHblits     
 8186fb8a11b159d9b9fa4ee8dc18f5cdca770b76  6jjl.1.E         35.867    0.377  0.657   4.200 X-ray           0.425 HHblits     
 5b17ebc2463ec8e4dac0a3f93fa2da6075bd6855  6jjo.1.C         35.392    0.375  0.657   4.157 X-ray           0.439 HHblits     
 918ffda52f0a7c59385deb6f3cc4593e0e37c0fc  6jjo.1.B         35.392    0.375  0.657   4.157 X-ray           0.440 HHblits     
 e93ab17e780863213de64d722d3644c9eea76a4b  6jjo.1.A         35.392    0.375  0.657   4.157 X-ray           0.438 HHblits     
 f9a33a6c34b058c1f26dd16fc2138d5ad30eaee4  6jjo.1.D         35.392    0.375  0.657   4.157 X-ray           0.439 HHblits     
 2057832941847f1a872870c6c96bcf7977a14b8f  6jjo.1.E         35.392    0.375  0.657   4.157 X-ray           0.441 HHblits     
 d7506acb2559e0801207559ff737de28f5d57bf2  7xs0.1.A         35.800    0.379  0.654   2.590 X-ray           0.437 HHblits     
 78372d6f957f16f2989c5300a355f899e3791bbc  7xs2.1.A         35.800    0.379  0.654   2.150 X-ray           0.441 HHblits     
 3de8c8a20c09ff5e68f78552e78c4ce572847a12  3pv3.1.A         35.071    0.373  0.658   3.100 X-ray           0.445 HHblits     
 1910c0be9ac915d106ac67b82f2be979dcfd6e5e  3pv3.1.B         35.071    0.373  0.658   3.100 X-ray           0.449 HHblits     
 36d6ffcdf36dfc17652f95648e6c3d6f35514b9a  3pv3.1.C         35.071    0.373  0.658   3.100 X-ray           0.444 HHblits     
 9b22069fc6c2483940685955fa08858e10891bed  3pv3.1.D         35.071    0.373  0.658   3.100 X-ray           0.448 HHblits     
 097fc120d6088156a19fb5ab8740c00029da1402  3mh7.1.A         35.154    0.374  0.657   2.961 X-ray           0.438 HHblits     
 c42e5faa3f735877a1a1a8d4c4c61700c2b3edf2  3mh4.1.C         35.154    0.374  0.657   3.100 X-ray           0.340 HHblits     
 59d5e32a8f2e152430e82ad2672399ff8f1e26aa  3mh4.2.D         35.154    0.374  0.657   3.100 X-ray           0.411 HHblits     
 9ccb35841dcc30266bcb9689711e3478ea0fe1b7  3mh6.1.A         35.714    0.376  0.655   3.600 X-ray           0.424 HHblits     
 48c6ad55acf982e389fa22898d5985b71966268a  3mh5.2.A         35.714    0.376  0.655   3.000 X-ray           0.231 HHblits     
 2a152c56996293df9aa527d812e89f579f6194e8  3mh5.1.A         35.714    0.376  0.655   3.000 X-ray           0.227 HHblits     
 49a7652e1d3ae8732c8e02eb617e0d34430b143c  3pv2.1.B         35.392    0.373  0.657   2.150 X-ray           0.445 HHblits     
 8d05664fe392cce79ecc998f232702a2eaf42dba  3pv2.1.A         35.392    0.373  0.657   2.150 X-ray           0.443 HHblits     
 e5ec709919e6fd1faec0a91af83f2421ce310059  3pv2.1.C         35.392    0.373  0.657   2.150 X-ray           0.443 HHblits     
 edc85ac59dfb2eb2453edb84b264f70b23222133  3otp.1.C         35.476    0.375  0.655   3.760 X-ray           0.438 HHblits     
 96acbf66591f6b0089804384a7388213d34f1f2d  3otp.1.B         35.476    0.375  0.655   3.760 X-ray           0.444 HHblits     
 1df6e0e66cdf0d43a8fabee49649f71fc27caf02  3otp.1.A         35.476    0.375  0.655   3.760 X-ray           0.440 HHblits     
 1f6c39208dfe7af8e15cabb4f0e4a1e39c7db0d4  3otp.1.D         35.476    0.375  0.655   3.760 X-ray           0.445 HHblits     
 cff86ae41ffa48c953fc537b0208c95b641c18a8  3otp.1.E         35.476    0.375  0.655   3.760 X-ray           0.444 HHblits     
 5962070bdd239598e9e9d613d142cf37ed97a836  3pv5.1.A         34.834    0.371  0.658   2.400 X-ray           0.448 HHblits     
 f524ed40e6bf4f8d23515584951ad544b1f17ec4  3pv5.1.C         34.834    0.371  0.658   2.400 X-ray           0.444 HHblits     
 3a872befa2eae543731ca1bd9ead7f27495b637b  3pv5.1.D         34.834    0.371  0.658   2.400 X-ray           0.442 HHblits     
 94c100f62ba021c5ab45875c84250610a3e31ef7  2zle.1.H         37.864    0.389  0.643   NA    EM              0.421 HHblits     
 3f756bdbcf04e06b56a7160888d5ddd6373a1610  4ynn.1.A         35.407    0.376  0.652   3.200 X-ray           0.455 HHblits     
 58c8244b91cb925a6d0d3761dacd805d516b313f  3pv2.1.B         38.462    0.389  0.629   2.150 X-ray           0.424 BLAST       
 a58e68c5b0fc47b415eab8fdac10081ecfb617b3  3pv2.1.A         38.462    0.389  0.629   2.150 X-ray           0.425 BLAST       
 08c9e01c484097a7c1076617dcfe4f15f70325ce  3pv2.1.C         38.462    0.389  0.629   2.150 X-ray           0.425 BLAST       
 c48c3532c9c5ea7154c0a7e2def5f639d384afec  3pv3.1.A         38.213    0.389  0.629   3.100 X-ray           0.424 BLAST       
 fddd3c4e5e03f575afccb70fb2aac1e8ff35664c  3pv3.1.B         38.213    0.389  0.629   3.100 X-ray           0.424 BLAST       
 35eb07aa9e11eabd1569c883467e9106f894ff16  3pv3.1.C         38.213    0.389  0.629   3.100 X-ray           0.424 BLAST       
 28854185ee911dc123e72ec39f5973b6051e195e  3pv3.1.D         38.213    0.389  0.629   3.100 X-ray           0.430 BLAST       
 2eb73caee72bf825bc0972b08e795823db0baee6  3pv5.1.A         38.308    0.390  0.627   2.400 X-ray           0.421 BLAST       
 d21df827a08c4b9db0b9da95b20ae7861a5c9cd5  3pv5.1.C         38.308    0.390  0.627   2.400 X-ray           0.421 BLAST       
 da3846aedc221d45415218f1c1bf0d97faad485d  3pv5.1.D         38.308    0.390  0.627   2.400 X-ray           0.421 BLAST       
 1e3dd19e58846419c337bb9db2145f6b6ae90c8f  7xs0.1.A         39.796    0.403  0.612   2.590 X-ray           0.409 BLAST       
 5c0c9d0b6e2bc4050dacb89c253a9bdf846bbc50  7xs2.1.A         39.796    0.403  0.612   2.150 X-ray           0.405 BLAST       
 6cfa8e57a9eb93a36bf36f7522db79f257dce038  5y2d.1.A         39.796    0.403  0.612   3.700 X-ray           0.310 BLAST       
 46881baf709dfd216e1a161b87668a468874e428  5ilb.1.A         27.222    0.331  0.562   1.852 X-ray           0.332 HHblits     
 d51bb4be7a1ed777a0420839cdef3ec0faaa7411  7co2.1.A         43.789    0.416  0.502   2.100 X-ray           0.354 HHblits     
 66a3ee7d97e78889056bdf7a3de1eaf6e02d85bc  4fln.1.A         25.833    0.329  0.562   2.800 X-ray           0.341 HHblits     
 c43f416609c47e19a85f52950169b45e2a08cffa  7co5.1.B         44.688    0.419  0.499   2.345 X-ray           0.367 BLAST       
 1f20cd7b9d20b2e666832e6581329ed35eb8fba2  7co5.1.D         44.688    0.419  0.499   2.345 X-ray           0.368 BLAST       
 d777c6ed6a8149c2bc0be5d139734d1c0641f933  7co5.1.F         44.688    0.419  0.499   2.345 X-ray           0.362 BLAST       
 16131e46a2b4e1ad87e02d827247ee7e767760d7  7co5.1.H         44.688    0.419  0.499   2.345 X-ray           0.368 BLAST       
 ab26b516f9e3772cd5b753b866ed420a73072fa6  7co5.1.J         44.688    0.419  0.499   2.345 X-ray           0.371 BLAST       
 7be6bf2af7d3db4e58455d7b6ab3de0156eb63ab  7co5.1.L         44.688    0.419  0.499   2.345 X-ray           0.366 BLAST       
 9149e0abf5f407944c07f3c6b01521e4068b15b8  7co7.1.B         44.375    0.419  0.499   2.600 X-ray           0.365 BLAST       
 3b9de2a882782050987fe780eba2359f7db9c859  7co2.1.A         44.828    0.421  0.498   2.100 X-ray           0.350 BLAST       
 6c8db11122766c1c8ade563c67d7991ceccf0984  7co3.1.A         43.168    0.414  0.502   1.900 X-ray           0.346 HHblits     
 b1ba6d8ea9cd2f56441fa71fa9402c29d7893724  7co5.1.B         43.614    0.415  0.501   2.345 X-ray           0.371 HHblits     
 ba53188f1e5402c6c78e2784513b5b5c257ba5ae  7co5.1.D         43.614    0.415  0.501   2.345 X-ray           0.372 HHblits     
 80b6525cc093d97649351b120734268e4cae11f4  7co5.1.F         43.614    0.415  0.501   2.345 X-ray           0.368 HHblits     
 6f3a91fa2bad71935e16914254f41737597822e0  7co5.1.H         43.614    0.415  0.501   2.345 X-ray           0.372 HHblits     
 1f9d73c66d5994b0331c9672879e27a123a87ca6  7co5.1.J         43.614    0.415  0.501   2.345 X-ray           0.374 HHblits     
 a367cfe9f79c62a98762c155382dbddb7d474ba9  7co5.1.L         43.614    0.415  0.501   2.345 X-ray           0.369 HHblits     
 c0dd64f95fdeb226220d04e2a3177435da113a9a  7co7.1.B         43.302    0.415  0.501   2.600 X-ray           0.371 HHblits     
 dcf8059f0ef74a9575cea74cb6891c13c89d053b  3pv4.1.A         41.411    0.402  0.509   3.100 X-ray           0.335 BLAST       
 e6371b3566d980e220296a5debc7d614a8686ae5  7co3.1.A         44.479    0.420  0.495   1.900 X-ray           0.340 BLAST       
 5014b99f27727986569cbd726ac3d3d6aa00da9d  5y09.1.H         25.348    0.321  0.560   2.449 X-ray           0.281 HHblits     
 1d9ac64cd1915c46986c0b81fa6fcb54ba74269b  5il9.1.H         25.348    0.321  0.560   2.200 X-ray           0.339 HHblits     
 99365f5e0284d036e7e04761ed1f947d7c4af4da  4yo1.1.A         41.304    0.405  0.502   2.800 X-ray           0.352 BLAST       
 0ce5a1cd8e9a10e080a77906dbd111ca587c15dd  8f0a.1.A         40.683    0.404  0.502   NA    EM              0.360 HHblits     
 6cd34cd0068c149e56f30bda62ec07a7b430a789  5y28.1.A         40.994    0.401  0.502   3.086 X-ray           0.286 HHblits     
 af70e00ccaae3a06a526b7301110b61ed8368129  5y28.1.B         40.994    0.401  0.502   3.086 X-ray           0.257 HHblits     
 69cacb2b73f0b8755a65022dfc2a607e9d870e9f  5y28.1.C         40.994    0.401  0.502   3.086 X-ray           0.321 HHblits     
 1e04ea73a570dc4d83ded7f9d69e33095f7713f8  3stj.1.A         40.498    0.402  0.501   2.600 X-ray           0.358 HHblits     
 5deecca11620bda32b7d17a23082d5326d00daa7  3pv4.1.A         39.264    0.389  0.509   3.100 X-ray           0.339 HHblits     
 b78ec99cb916154c746d3e778f1983fc94fc68f4  4yo1.1.A         39.441    0.391  0.502   2.800 X-ray           0.355 HHblits     
 9d250f6dd8cdd12d98c7c51b8855b2ca2d22ef33  5b6l.1.A         40.625    0.395  0.499   2.801 X-ray           0.334 HHblits     
 15b29ac1b4e2925fec72f781a2f31d8081d95c55  5t69.1.A         40.439    0.397  0.498   2.100 X-ray           0.342 HHblits     
 1962fe14a24e7d586a1783da7517141cac2c2481  5t63.1.A         43.590    0.414  0.487   2.500 X-ray           0.332 BLAST       
 2aa6f5c27e56ee235e43295c87fa1710465e5cc6  5t63.1.A         40.752    0.397  0.498   2.500 X-ray           0.340 HHblits     
 52033d3f09720f71828cabd99a39f3b0e194f418  5b6l.1.A         43.131    0.411  0.488   2.801 X-ray           0.324 BLAST       
 092ba2faddb42f13ef4c1e91940c843b9743ee62  5t69.1.A         43.269    0.413  0.487   2.100 X-ray           0.336 BLAST       
 5b0095c5ef5a34ebe1ec744a10239de81666e229  8f0a.1.A         42.765    0.415  0.485   NA    EM              0.333 BLAST       
 735667b2c60ce113413c9524597bd2b0f1ab57e2  3stj.1.A         43.042    0.416  0.482   2.600 X-ray           0.335 BLAST       
 b2c42ede3c0dbd560b9d46acaefc2c78f82f2d4a  5y28.1.A         45.246    0.426  0.476   3.086 X-ray           0.268 BLAST       
 9081f5da4496f5b6ab994f817ecacf0d214f1182  5y28.1.B         45.246    0.426  0.476   3.086 X-ray           0.229 BLAST       
 04e77d742777715eacd40c37bf624495ba8daff1  5y28.1.C         45.246    0.426  0.476   3.086 X-ray           0.294 BLAST       
 216d216eb4b34390d1e7d5001e5416af8797ee8f  5jd8.1.A         39.932    0.393  0.457   1.850 X-ray           0.302 BLAST       
 2b6a808efaebdf6c9d0d4331d555ca318c956200  3gcn.1.A         39.194    0.396  0.426   3.002 X-ray           0.281 BLAST       
 c5e837b9cc6b9886efb02ad8c32330f810085686  3gdu.1.A         39.194    0.396  0.426   3.000 X-ray           0.278 BLAST       
 ef5ac17547ad689e11e83336b13e3f9b3716a112  3gdu.1.B         39.194    0.396  0.426   3.000 X-ray           0.258 BLAST       
 7b50a4d39d2609579003dd6cba22299d17d88ff6  3gdu.1.C         39.194    0.396  0.426   3.000 X-ray           0.289 BLAST       
 498b3338673d72794c81f3f1df5121f219ea09cc  1vcw.1.A         38.828    0.394  0.426   3.050 X-ray           0.271 BLAST       
 bb8faf0fa052480f03b80c6b0c35947d1e61e303  1vcw.1.B         38.828    0.394  0.426   3.050 X-ray           0.269 BLAST       
 f6d0efeb72699b2d56875d4f1fb297d30a27bb14  2r3y.1.A         38.828    0.394  0.426   2.500 X-ray           0.255 BLAST       
 2c93a79cc55c4f56b28c8fb2ad7fa6aa169da67b  2r3y.1.B         38.828    0.394  0.426   2.500 X-ray           0.253 BLAST       
 4d6da62061486cb5630a6b2cacbbd288746e3dee  2r3y.1.C         38.828    0.394  0.426   2.500 X-ray           0.253 BLAST       
 32487579e969bd1a98aa8d501079427ac67950ca  1soz.1.A         38.828    0.394  0.426   2.400 X-ray           0.256 BLAST       
 dae5b33f9980fe74493e1e23e223c4608129c1ed  1soz.1.B         38.828    0.394  0.426   2.400 X-ray           0.259 BLAST       
 8d39441366c936a475ae9da456812cc9bd291e29  4rqz.1.B         38.828    0.394  0.426   2.400 X-ray           0.273 BLAST       
 2229d88ecd4c6279e4ae4f9988ab7b8c42887038  4rqz.1.C         38.828    0.394  0.426   2.400 X-ray           0.262 BLAST       
 dbd41c64102831c10c27944954a2f5c8b4500941  4rqz.1.A         38.828    0.394  0.426   2.400 X-ray           0.264 BLAST       
 32ff84375a6de14f2139bc59a9c92ea5037945f7  4rr0.1.C         38.828    0.394  0.426   3.054 X-ray           0.261 BLAST       
 176b70ade4b4e710c57cb115e5dc59d4e0aa9e4b  6ew9.1.A         38.828    0.394  0.426   2.200 X-ray           0.292 BLAST       
 68f619dadc250738ffc535777387fc3f2f912166  6ew9.1.B         38.828    0.394  0.426   2.200 X-ray           0.286 BLAST       
 0cc7c4bccb26e5fa638acfad5864dd9f2afd4e64  6ew9.1.C         38.828    0.394  0.426   2.200 X-ray           0.283 BLAST       
 749b6fbab000d6ff7cc03e0a01d2dfbc28ba560b  4rqy.1.A         38.828    0.394  0.426   2.204 X-ray           0.287 BLAST       
 344e3390a631f496cce68f86cfe373179964d3b6  4rqy.2.A         38.828    0.394  0.426   2.204 X-ray           0.279 BLAST       
 19b724cece1f81f8a9727ab2be3d38c6f7c7a9d1  1sot.1.A         38.828    0.394  0.426   2.300 X-ray           0.269 BLAST       
 b951da27263d8fa43db557f9b1152eea047ec845  1sot.1.B         38.828    0.394  0.426   2.300 X-ray           0.274 BLAST       
 be96b41c6d5b632c056aa2c6990072ab698dc2ab  1sot.1.C         38.828    0.394  0.426   2.300 X-ray           0.267 BLAST       
 b78120ad69990c254cbb5d8cf35be1b4ad715b33  1te0.1.A         38.971    0.394  0.424   2.200 X-ray           0.277 BLAST       
 1b816637f2462c770337cbc51c407266b6b67eaf  3gcn.1.A         39.114    0.395  0.423   3.002 X-ray           0.280 HHblits     
 b617d989a34c3b7a9f177db1cf71b66dba9b4e45  3gdu.1.A         39.114    0.395  0.423   3.000 X-ray           0.277 HHblits     
 d089d176df708d8025ced28e301d3a3fd18a2538  3gdu.1.B         39.114    0.395  0.423   3.000 X-ray           0.258 HHblits     
 a93958ebf1ed65d8c3d431a47fca2589c1238f94  3gdu.1.C         39.114    0.395  0.423   3.000 X-ray           0.289 HHblits     
 f020361880635d25601609b8bb63578708b98c7f  3qo6.1.A         41.264    0.400  0.420   2.500 X-ray           0.293 HHblits     
 8c94ac52fa3a9229cc473549a758f41b4169160d  3qo6.1.B         41.264    0.400  0.420   2.500 X-ray           0.296 HHblits     
 fcd0b4127821c4f3fe4da5718e656e0d3b25ea30  3qo6.1.C         41.264    0.400  0.420   2.500 X-ray           0.295 HHblits     
 cd0a647230057062a8e74c9e6a45dba751e6d684  1vcw.1.A         38.603    0.391  0.424   3.050 X-ray           0.272 HHblits     
 57eb18956c2c3cd4e9ca58accaaa54f43d0f230a  1vcw.1.B         38.603    0.391  0.424   3.050 X-ray           0.271 HHblits     
 b9ebb9cc4e2a09d5a874c6d7b9720edd8b9ebb9d  2r3y.1.A         38.603    0.391  0.424   2.500 X-ray           0.259 HHblits     
 986ac5a47f4b33da80f5bc3414486b70f45fbfa9  2r3y.1.B         38.603    0.391  0.424   2.500 X-ray           0.256 HHblits     
 1a13cabaefd15bd5598df4abce4e445c8b74fa68  2r3y.1.C         38.603    0.391  0.424   2.500 X-ray           0.257 HHblits     
 f5fd396b64188837ae8441a9e369b456586bdea1  1soz.1.A         38.603    0.391  0.424   2.400 X-ray           0.258 HHblits     
 bb5df692e15fb8be3fe72318dbb6979c4947ab37  1soz.1.B         38.603    0.391  0.424   2.400 X-ray           0.260 HHblits     
 733962a90584dc946e776ecd94f4a7a2ae906e53  4rqz.1.B         38.603    0.391  0.424   2.400 X-ray           0.274 HHblits     
 b91ac3922ba94ac93d748555c2067740727fdda9  4rqz.1.C         38.603    0.391  0.424   2.400 X-ray           0.263 HHblits     
 bdf7faa4d518fbc3929b3d2964217d4ed1da7885  4rqz.1.A         38.603    0.391  0.424   2.400 X-ray           0.264 HHblits     
 7c404c22da4f73dac09f48c611dff23f6d97e02f  4rr0.1.C         38.603    0.391  0.424   3.054 X-ray           0.265 HHblits     
 c4d9d9146bdd9a8fdace4c26710bd7512fb78c8f  6ew9.1.A         38.603    0.391  0.424   2.200 X-ray           0.291 HHblits     
 9f7b78ff9654fe141b37a4793652fd2173277d35  6ew9.1.B         38.603    0.391  0.424   2.200 X-ray           0.284 HHblits     
 4f4e312aa9e18be1b10ed473e7fa905f51a6aa31  6ew9.1.C         38.603    0.391  0.424   2.200 X-ray           0.282 HHblits     
 887e56a19ea52d23912d3770a3d78759fefa29be  1te0.1.A         38.603    0.390  0.424   2.200 X-ray           0.286 HHblits     
 601f1f22e3815093e80a19fa50eb46e52dc9e9f8  1sot.1.A         38.745    0.392  0.423   2.300 X-ray           0.269 HHblits     
 2e5e1cce4b36e3cbd669f81a79d6fa1430e0ae0e  1sot.1.B         38.745    0.392  0.423   2.300 X-ray           0.273 HHblits     
 0a1b8f648ad78a02c133bfc8128bbb0a715a103a  1sot.1.C         38.745    0.392  0.423   2.300 X-ray           0.267 HHblits     
 032fcaede570e4fa67dd358847fe0fbebca7b28a  4rqy.1.A         38.745    0.392  0.423   2.204 X-ray           0.292 HHblits     
 18400eee8512ed8c0cfdecef9ef5dd040baa9b8f  4rqy.2.A         38.745    0.392  0.423   2.204 X-ray           0.279 HHblits     
 929f28961bfe1b898bc9d311a59c076603baddd9  5jd8.1.A         38.806    0.386  0.418   1.850 X-ray           0.273 HHblits     
 0464752f1105931c3e5180b9501f3e259f86920c  4ic6.1.A         37.175    0.380  0.420   2.000 X-ray           0.277 HHblits     
 cd3208988a5abae11aaca6bd1e7262ca1ef602c9  7w4r.1.A         40.769    0.393  0.406   2.701 X-ray           0.276 HHblits     
 ae73c57343b4d3df936b8723ac5a5936f5e30598  7w21.1.A         40.769    0.392  0.406   2.000 X-ray           0.273 HHblits     
 876b0cc821bcf6f3565ccdd16afcce686c555686  6ieo.1.A         40.385    0.391  0.406   1.830 X-ray           0.272 HHblits     
 c276e1c2b9e1fb8ce91d4a36e2149f29aa770a65  7w4v.1.A         40.385    0.391  0.406   2.700 X-ray           0.272 HHblits     
 04a7f3f3607cac3f5f990e4dbad76075190a7347  7w23.1.A         40.385    0.391  0.406   1.900 X-ray           0.272 HHblits     
 f1c070a77da4e5b2cd7a30811f51ab5d63456252  7vz0.1.A         40.385    0.391  0.406   1.950 X-ray           0.267 HHblits     
 44faf442a5a8542e5cfcc2de80a018c684903fbe  7w25.1.A         40.385    0.391  0.406   2.650 X-ray           0.270 HHblits     
 b3475a6fc5937222ad09a81897d889d604a3d4a0  7vyz.1.A         40.385    0.391  0.406   2.401 X-ray           0.270 HHblits     
 d69379d4148f3ef942d05f5f7082e69f8dcf2d8e  5zvj.1.A         40.000    0.391  0.406   2.700 X-ray           0.272 HHblits     
 b522c776c2a82c4c84c5a56cadeca48ae830d74a  7w22.1.A         40.385    0.391  0.406   2.010 X-ray           0.266 HHblits     
 e1580f6afea1bf67964e704e9a2e68a9ba5e37f4  7w24.1.A         40.000    0.388  0.406   2.900 X-ray           0.272 HHblits     
 c68fc812175b9b39a603810d914f80d1371101e0  3num.1.A         35.985    0.373  0.412   2.750 X-ray           0.182 HHblits     
 5d407f0d8ff51281d2bfcd103202684f799092b7  3nzi.1.A         36.502    0.375  0.410   2.750 X-ray           0.183 HHblits     
 a69acb8de87c54210ff47675cbbd063bfa8ddabb  7w4r.1.A         41.569    0.398  0.398   2.701 X-ray           0.273 BLAST       
 807ee68af73f2937be31f2fccb881597515c2d46  7w21.1.A         41.569    0.398  0.398   2.000 X-ray           0.269 BLAST       
 f4bae755a23636d68719083be65820387652caba  7w25.1.A         41.176    0.396  0.398   2.650 X-ray           0.267 BLAST       
 f741719bc31b60d63840f94b0b555b0e2d5adfd3  7w4v.1.A         41.176    0.396  0.398   2.700 X-ray           0.268 BLAST       
 9eaae7163e7185fe594bfa97fc6cca7301f8706a  7w23.1.A         41.176    0.396  0.398   1.900 X-ray           0.270 BLAST       
 143216b30364db74cbd981e4fa0639a364e1a609  7vyz.1.A         41.176    0.396  0.398   2.401 X-ray           0.268 BLAST       
 8500077ebc60e73a196879eccecfc2afd472a75b  6ieo.1.A         41.176    0.396  0.398   1.830 X-ray           0.269 BLAST       
 9ed59e4f1cba9727c2d88d41d6cb87376ccd4237  7vz0.1.A         41.176    0.396  0.398   1.950 X-ray           0.263 BLAST       
 2067ae8df994b374165cecee9bebc6565f95883d  5zvj.1.A         40.784    0.396  0.398   2.700 X-ray           0.269 BLAST       
 ddac0b18596ca3505aefc23574bae7b70ddc8176  7w22.1.A         41.176    0.396  0.398   2.010 X-ray           0.264 BLAST       
 4f2b2e97c1eb2c9683026849146af65207c814a9  1y8t.1.A         39.147    0.386  0.402   2.000 X-ray           0.275 HHblits     
 8bc514288d6a6a9f85d048b304f1772763619881  2z9i.1.B         39.147    0.386  0.402   2.000 X-ray           0.258 HHblits     
 f1db8328da55e45fe878413697ec4375aa063315  7w24.1.A         40.784    0.394  0.398   2.900 X-ray           0.270 BLAST       
 02a66a3be89d30b27f41408db9b80a0090c67936  5fht.1.A         36.260    0.371  0.409   1.950 X-ray           0.265 HHblits     
 1e219544413280a45bcd9654a80c8853f23d1d9c  5m3o.1.A         36.260    0.370  0.409   1.700 X-ray           0.261 HHblits     
 65ab2b1afbc4ee02b2685cfaa614bec4efa74f64  5to1.1.A         36.260    0.370  0.409   1.690 X-ray           0.267 HHblits     
 44020fad8df87e6183d89bfde9a97aa91d320eed  5tny.1.A         36.398    0.371  0.407   1.700 X-ray           0.267 HHblits     
 1dc6cdc3d46bc8a590e60ec22d68b1d357a76be0  5tnz.1.A         36.398    0.371  0.407   1.750 X-ray           0.271 HHblits     
 9e55bcd25593878e829997ae25cb34807545c0ed  5m3n.1.A         36.398    0.371  0.407   1.649 X-ray           0.270 HHblits     
 f47164c784ab02b100fcfabc1678c9f8d83a322d  5wyn.1.A         36.015    0.370  0.407   2.050 X-ray           0.268 HHblits     
 fcc5a3a0c02d8c4796548445976bed9956574c75  8e2k.1.C         36.154    0.372  0.406   NA    EM              0.268 HHblits     
 50dc44f67176624ae0a493bda5851cc3bbc0c092  8e2k.1.D         36.154    0.372  0.406   NA    EM              0.177 HHblits     
 f4702d8c4e2a22275b107fd0c75340e92d7b693e  8e2k.1.E         36.154    0.372  0.406   NA    EM              0.181 HHblits     
 b43a0e0c6f38dcd681517a25e189efb92b9be08d  5to0.1.A         36.154    0.371  0.406   1.900 X-ray           0.271 HHblits     
 8dbdfc4a4a312c4dc0c90ff19f4820976c73693b  1lcy.1.A         36.154    0.371  0.406   2.000 X-ray           0.268 HHblits     
 76818bc75f1bee91981fd84823a68175f7d3de51  8auk.1.E         36.154    0.371  0.406   NA    EM              0.172 HHblits     
 72fb7e9aa6a118b7d1f046f65899a58c51f25e3f  8auk.1.C         36.154    0.371  0.406   NA    EM              0.168 HHblits     
 d06431586abf49ee9f6c2833ce01005bac03cfb3  8auk.1.D         36.154    0.371  0.406   NA    EM              0.158 HHblits     
 4c7155a4a07e31279703c7df652ee7c6e852b414  4ic6.1.A         42.400    0.401  0.390   2.000 X-ray           0.226 BLAST       
 6ae9cfae4ed889743afc32763563ac1bf1f5f8d6  4ri0.1.A         35.135    0.372  0.404   3.272 X-ray           0.264 HHblits     
 90a561e9431d8e40f92d248cebbaf2df20d6594a  4ri0.1.C         35.135    0.372  0.404   3.272 X-ray           0.178 HHblits     
 4fc4ab78ae7858db34ec64ce998e15b5320a5923  4ri0.1.A         39.841    0.397  0.392   3.272 X-ray           0.235 BLAST       
 a9ee920d414e88392bd5836eac474ceaf298b458  4ri0.1.C         39.841    0.397  0.392   3.272 X-ray           0.179 BLAST       
 83a91382d3afc1ee331da70afb83df623818f0ab  3qo6.1.A         41.434    0.397  0.392   2.500 X-ray           0.245 BLAST       
 89ae7dbe00c14590248ff80ca8e8e8ea144429a3  3qo6.1.B         41.434    0.397  0.392   2.500 X-ray           0.246 BLAST       
 f0ae0f1de8235584e0f5048fdead33d058a1e64c  3qo6.1.C         41.434    0.397  0.392   2.500 X-ray           0.250 BLAST       
 bd09fe708168e044eabb809d267e493ddf917672  4fln.1.A         33.721    0.365  0.402   2.800 X-ray           0.235 BLAST       
 7404838ecb7b9673aacfac2833cb73e02b1b4685  3mh7.1.A         27.170    0.341  0.413   2.961 X-ray           0.176 BLAST       
 70a672c2ba34581e573ee441afe66a3f62749b8b  3mh4.1.C         27.170    0.341  0.413   3.100 X-ray           0.082 BLAST       
 05b512c64177c95ef9dd3a395867bc0529223cc2  3mh4.2.D         27.170    0.341  0.413   3.100 X-ray           0.167 BLAST       
 eeebdc4a03e13e5207c49ff1c3b4393c81378ff2  6jjo.1.C         27.170    0.341  0.413   4.157 X-ray           0.170 BLAST       
 c2ecde5ef04d9f437e957c66f1e7df09c90b8600  6jjo.1.B         27.170    0.341  0.413   4.157 X-ray           0.175 BLAST       
 f33b510b7f1dc9c05822776ba29236cea06bf57f  6jjo.1.A         27.170    0.341  0.413   4.157 X-ray           0.173 BLAST       
 4ddba2114a223cbeb739cf2e645750f0ab94cc77  6jjo.1.D         27.170    0.341  0.413   4.157 X-ray           0.177 BLAST       
 769d2ba88d2977cc1df10797394a2c729f374c41  6jjo.1.E         27.170    0.341  0.413   4.157 X-ray           0.179 BLAST       
 9bfc4d9750a8a242b83f26b55b3111a9d26f9a4d  3otp.1.C         26.792    0.340  0.413   3.760 X-ray           0.170 BLAST       
 7d321859f6720dcb83f4d9660e111bb7745aa69e  3otp.1.B         26.792    0.340  0.413   3.760 X-ray           0.172 BLAST       
 7280c1b96c06d803be8018c1c87c0e43b25686a7  3otp.1.A         26.792    0.340  0.413   3.760 X-ray           0.172 BLAST       
 b278ef0a184adaa853b56d95469839559884a3ee  3otp.1.D         26.792    0.340  0.413   3.760 X-ray           0.172 BLAST       
 54a449017e155acd6c055f2c8a54411f69f4dbed  3otp.1.E         26.792    0.340  0.413   3.760 X-ray           0.173 BLAST       
 7dbcf55151e3e7374c8402ca0da9c2fdf29ea554  3ou0.1.A         26.792    0.340  0.413   3.000 X-ray           0.174 BLAST       
 03b2829438f62c5f0277ba8335ec4f7966c99cae  1ky9.1.A         26.792    0.340  0.413   2.800 X-ray           0.084 BLAST       
 c7af93bc625a0e9f61c09b914a9e3add96d4ee78  1ky9.2.B         26.792    0.340  0.413   2.800 X-ray           0.159 BLAST       
 294c929bad0ecd305286affb7695766cfcfab7b5  6jjk.1.B         26.792    0.340  0.413   3.600 X-ray           0.168 BLAST       
 c88ba238f068b99a9c01d05ec7343a64d3d0f207  6jjk.1.G         26.792    0.340  0.413   3.600 X-ray           0.170 BLAST       
 6fb9e8eaf542b28664fcf96d5880fa7a0c766474  6jjk.1.F         26.792    0.340  0.413   3.600 X-ray           0.173 BLAST       
 9dc6c1ee8bdef0078ad21f111cf7071fcc78b115  6jjk.1.K         26.792    0.340  0.413   3.600 X-ray           0.175 BLAST       
 5f08ce2736be4e984269f16717380cad164ec3cf  6jjk.1.D         26.792    0.340  0.413   3.600 X-ray           0.173 BLAST       
 aa41374a1f2cee61a687e9677078b9d7e7a7ae73  6jjk.1.C         26.792    0.340  0.413   3.600 X-ray           0.168 BLAST       
 7fd67e03261f9cab0f4ab99a6f332d1dbbbb848e  6jjl.1.I         26.792    0.340  0.413   4.200 X-ray           0.157 BLAST       
 c3e8feaccaedef4a70418a3531d25c53474c6d57  6jjl.1.J         26.792    0.340  0.413   4.200 X-ray           0.160 BLAST       
 5ae2ee8c6b2836a02d550fc58850ce4055e49a95  6jjl.1.E         26.792    0.340  0.413   4.200 X-ray           0.163 BLAST       
 084a0089e1c2424f1fc774f34311b9fc49f09bd9  2zle.1.H         26.792    0.340  0.413   NA    EM              0.167 BLAST       
 2fa1b5873094d19491e25337953a06a06b339e09  3mh6.1.A         26.792    0.340  0.413   3.600 X-ray           0.170 BLAST       
 39e6d1015cba3b52c55416d5ed791be855a781bc  3mh5.2.A         26.792    0.340  0.413   3.000 X-ray           0.018 BLAST       
 f838b375bacd9a9ceceffb3f1dab43730978780b  3mh5.1.A         26.792    0.340  0.413   3.000 X-ray           0.019 BLAST       
 278d73549bd6564b2e7c4fe432929e6526d2b5bc  5ilb.1.A         34.524    0.369  0.393   1.852 X-ray           0.211 BLAST       
 11ee6d3abaf4d803da1022e22d7c52e65aca85d4  5y09.1.H         32.283    0.351  0.396   2.449 X-ray           0.144 BLAST       
 ee609a599bb0849c47242277d8dc20844fb8fd5a  5il9.1.H         32.283    0.351  0.396   2.200 X-ray           0.207 BLAST       
 aa9139d831ab53766ba2b37cbe33fcc96365ec20  1l1j.1.A         47.788    0.434  0.353   2.800 X-ray           0.221 BLAST       
 c8c3565b8b190a8576840bc94e93e5d3a46e43be  1l1j.2.A         47.788    0.434  0.353   2.800 X-ray           0.227 BLAST       
 bf883c0790f81fce81fd4150027dd03705aff28e  1l1j.1.A         43.421    0.415  0.356   2.800 X-ray           0.232 HHblits     
 8a856cde2edb12344a5e59a731c743f0e7af675f  1l1j.2.A         43.421    0.415  0.356   2.800 X-ray           0.234 HHblits     
 f72840b23ec1a525e874d97447388fd5a58158b6  3sti.1.A         43.498    0.419  0.348   2.600 X-ray           0.210 BLAST       
 e32654095b27c0c76a8e8a230df4165af1ddcc19  3sti.1.C         43.498    0.419  0.348   2.600 X-ray           0.209 BLAST       
 622163789e9b97fbba6ccc481a65aa662d6f5415  3sti.1.A         41.892    0.411  0.346   2.600 X-ray           0.211 HHblits     
 d3fd2da01c2831485eabffccb8033b7247f5b966  3sti.1.C         41.892    0.411  0.346   2.600 X-ray           0.208 HHblits     
 5537271a375de1177cc14ceba1e3237cda695c32  7sjy.1.A         25.751    0.323  0.363   2.000 X-ray           0.166 HHblits     
 ceaed785a4f7fd7adce3ebceb16fb2db028b7cfb  4ic5.1.A         40.201    0.390  0.310   2.607 X-ray           0.183 BLAST       
 a15b618a19b194562cd2d3d6b225919164e9b5b0  1y8t.1.A         43.956    0.408  0.284   2.000 X-ray           0.188 BLAST       
 6cf7aa91b3d753b8ed4a635aedde97cde8aa7ec2  2z9i.1.B         43.956    0.408  0.284   2.000 X-ray           0.182 BLAST       
 5568bbbec4c6c496f0b61955a4a3cce574fd4fc8  3lgv.1.B         44.828    0.415  0.271   2.734 X-ray           0.172 BLAST       
 b87a3dcb1010ad9d76e4177a72f3b7da0b531690  3lgv.2.A         44.828    0.415  0.271   2.734 X-ray           0.182 BLAST       
 daa1fde0fabbd129e1074dea95f33ed05457ecec  3lgv.1.C         44.828    0.415  0.271   2.734 X-ray           0.177 BLAST       
 b07d75642caacf3b72061e7d60794534a79b5e25  3lgv.1.A         44.828    0.415  0.271   2.734 X-ray           0.180 BLAST       
 3a05d8a83e12b7f83bd4ba81d68bc348c2052af6  3lgv.3.C         44.828    0.415  0.271   2.734 X-ray           0.165 BLAST       
 6df387fdcc9f05581b5e64bb067d6f7fac096ee2  3lgw.1.A         44.828    0.413  0.271   2.500 X-ray           0.180 BLAST       
 a4658257b794c23dd8e359b55f18c3514c62d820  3lgt.1.A         44.828    0.413  0.271   2.680 X-ray           0.179 BLAST       
 faef758f7c44e12e07d3b9c454a6408d8ab155c5  3lgi.1.A         44.253    0.411  0.271   1.652 X-ray           0.179 BLAST       
 dec6c93a7a518686dd168ea5f3815e718d466877  3lgi.1.B         44.253    0.411  0.271   1.652 X-ray           0.176 BLAST       
 a9e938ba7e5e1ea9b53434b666f8a4bf7370bbef  3lgi.1.C         44.253    0.411  0.271   1.652 X-ray           0.180 BLAST       
 cb9172d789a91c983567aa51dcb87fab8f8e4f0c  3lh3.1.B         44.253    0.411  0.271   2.350 X-ray           0.174 BLAST       
 5fab842b17ee2cd405bd16eb1f3b0672ff35b0a1  3lh3.1.A         44.253    0.411  0.271   2.350 X-ray           0.181 BLAST       
 92e58160aae27d5de55a7da557109978435c0e08  3lh3.1.C         44.253    0.411  0.271   2.350 X-ray           0.181 BLAST       
 35329733702a6fbb6a4e3222ecada8eb448361e3  3lh3.2.A         44.253    0.411  0.271   2.350 X-ray           0.175 BLAST       
 b49cc76452ab1c0de20c43a7659dc0e1f84cd1e5  2rce.1.A         44.253    0.411  0.271   2.350 X-ray           0.173 BLAST       
 536b1ecd311c66cd6159f8ae1f6d38deda21ec93  2rce.2.A         44.253    0.411  0.271   2.350 X-ray           0.175 BLAST       
 188b0f88cc7f2ee8d403c79dbf03f9df96174b4f  2rce.2.C         44.253    0.411  0.271   2.350 X-ray           0.167 BLAST       
 17bdf7053f6f8643bfc523eea1a5717e2811a761  2rce.3.B         44.253    0.411  0.271   2.350 X-ray           0.169 BLAST       
 3ee16011eface107859345c05b39758d9cdac1f4  2rce.1.C         44.253    0.411  0.271   2.350 X-ray           0.183 BLAST       
 cc36a68ef51e19f8c363aa108218bad5c30e681f  2rce.3.A         44.253    0.411  0.271   2.350 X-ray           0.179 BLAST       
 dafe2332018aa213fa9b53a62ad5892f804e79ae  2qf0.1.C         44.253    0.411  0.271   2.500 X-ray           0.176 BLAST       
 bbf6dd37e4e2a0bc29eee8d9e8da7ec74518d6f5  2qf0.3.A         44.253    0.411  0.271   2.500 X-ray           0.178 BLAST       
 3ff7478d1d5f7fe7742d8642c559e8e777ad5954  3lgi.1.A         43.429    0.406  0.273   1.652 X-ray           0.181 HHblits     
 3d6df74ac8afa8cfe7403d5dd289afd6ca68ff34  3lgi.1.B         43.429    0.406  0.273   1.652 X-ray           0.177 HHblits     
 a805d7ec0e239db4d918fbd8f5539d5203dd60e7  3lgi.1.C         43.429    0.406  0.273   1.652 X-ray           0.182 HHblits     
 8528bca60492b71d66a5fea515b71472858ac381  3lgu.1.A         44.253    0.409  0.271   2.460 X-ray           0.183 BLAST       
 6fb1527b2443d55f61a74ed5f6910f937c4b8a28  3lh1.1.A         43.678    0.409  0.271   2.507 X-ray           0.178 BLAST       
 afabfee63902733fdd8f363f132f6942b733f11d  3b8j.1.A         43.678    0.409  0.271   2.507 X-ray           0.166 BLAST       
 d6283a7950856b34ec7b41c42b94153656aa84d0  3lgy.1.A         43.678    0.409  0.271   2.700 X-ray           0.173 BLAST       
 b5e6239e0a056bad715a7d05b723644a390f5c06  2qgr.1.A         43.678    0.409  0.271   2.700 X-ray           0.174 BLAST       
 fe934c380627e52280ca95a8d53a4e70a47cb124  3lgv.1.B         43.678    0.408  0.271   2.734 X-ray           0.179 HHblits     
 1e9c9aba12164fc41038cca24d9322eb25b649a3  3lgv.2.A         43.678    0.408  0.271   2.734 X-ray           0.180 HHblits     
 b71c1b1228508efd5ee1dc3690f4b37f56e15345  3lgv.1.C         43.678    0.408  0.271   2.734 X-ray           0.173 HHblits     
 666167336ec2c81786b5ccd3c01dfa56b5527491  3lgv.1.A         43.678    0.408  0.271   2.734 X-ray           0.181 HHblits     
 2319904b04a8fca43cad3aae6d09ced67ae266fc  3lgv.3.C         43.678    0.408  0.271   2.734 X-ray           0.183 HHblits     
 051a3adc033fd13af0cdfab2275e54b620a61c81  4wyt.1.A         23.980    0.313  0.306   2.600 X-ray           0.153 HHblits     
 818966548181bca2ffd9bd3eb99fde1ef8862d59  4wyu.1.A         23.980    0.313  0.306   2.500 X-ray           0.154 HHblits     
 92e2ccc17984460c8bfb8b7f33372f9231b71896  4wyu.2.A         23.980    0.313  0.306   2.500 X-ray           0.155 HHblits     
 ca3df04be6dbfdb5916295b9088c789546813163  2rce.1.A         43.103    0.405  0.271   2.350 X-ray           0.176 HHblits     
 b9a61e2386ca5b4a41c3cbce3c43473e769c4ed8  2rce.2.A         43.103    0.405  0.271   2.350 X-ray           0.182 HHblits     
 c97d0e76a740faf62995b0ff5db02846b3f7d652  2rce.2.C         43.103    0.405  0.271   2.350 X-ray           0.176 HHblits     
 0431b14e58391184fb6c3a93740523489295bf72  2rce.3.B         43.103    0.405  0.271   2.350 X-ray           0.175 HHblits     
 8783ec98377ec1fe5a451128e3f7b2ce44b4a453  2rce.1.C         43.103    0.405  0.271   2.350 X-ray           0.183 HHblits     
 c1b4efb7a87fb11fbeb9324dab76207d202af72d  2rce.3.A         43.103    0.405  0.271   2.350 X-ray           0.178 HHblits     
 93f9b491ef0f96749a51588f69c4d450b1b4c285  2qf0.1.C         43.103    0.405  0.271   2.500 X-ray           0.175 HHblits     
 d6d24e269c44a7844b061fa445cd886d5b5dc4eb  2qf0.3.A         43.103    0.405  0.271   2.500 X-ray           0.174 HHblits     
 e9992ffec5d779bb037bbb3b92217ae94b756866  3lgw.1.A         43.931    0.409  0.270   2.500 X-ray           0.178 HHblits     
 7acc3808bc0161980e6175d2f94acf0d04dc6dae  3lgt.1.A         43.931    0.408  0.270   2.680 X-ray           0.179 HHblits     
 9f6ec9e58187078904a3acb6cb2773140b08ec03  4ic5.1.A         38.202    0.386  0.278   2.607 X-ray           0.169 HHblits     
 3322e7978a802d272c024e8325a4c4f692cd1de6  3lh1.1.A         42.529    0.402  0.271   2.507 X-ray           0.175 HHblits     
 830a8869fbae1ccb0f8c1979b6fa0b78b58b2b7e  2qgr.1.A         42.529    0.402  0.271   2.700 X-ray           0.175 HHblits     
 4b00cc03f0d617c4eb2762269c9e29348f8d9749  3lgy.1.A         42.529    0.402  0.271   2.700 X-ray           0.172 HHblits     
 684d2efbbb9d63a2e821c5309d6ececedfd688a0  3lh3.1.B         43.353    0.407  0.270   2.350 X-ray           0.177 HHblits     
 06032650138c13fc667e24c3ab230ccabc9b6f93  3lh3.1.A         43.353    0.407  0.270   2.350 X-ray           0.183 HHblits     
 454fc3e44c7cbeba81fed3ba1b95e67d5fd78eef  3lh3.1.C         43.353    0.407  0.270   2.350 X-ray           0.181 HHblits     
 44e89866c5a55ced96330d743cc1e853419332e2  3lh3.2.A         43.353    0.407  0.270   2.350 X-ray           0.182 HHblits     
 fd327b0570a3951bace30e2346b0706ae4e05cd3  3lgu.1.A         43.103    0.402  0.271   2.460 X-ray           0.182 HHblits     
 379f571779ee52bb35d42aceb84b12682ecec865  3b8j.1.A         42.775    0.404  0.270   2.507 X-ray           0.166 HHblits     
 6fb9ed97b124eb538d25291fd40a28440bc52374  2r3u.1.A         43.529    0.410  0.265   2.600 X-ray           0.178 BLAST       
 855295685d43b1cb489aaea6227cd489bdd58c2e  2r3u.1.B         43.529    0.410  0.265   2.600 X-ray           0.174 BLAST       
 a7bd58ff4a9ea0ca53226772e153b604db4b9f29  2r3u.1.C         43.529    0.410  0.265   2.600 X-ray           0.169 BLAST       
 75307d80020606cb12d065da7e63089aa5e8da1d  7sjo.1.A         42.442    0.397  0.268   NA    EM              0.167 HHblits     
 4159bed8ac32f65dc1e25f3fa56b2eeb968b4bbc  2r3u.1.A         42.353    0.403  0.265   2.600 X-ray           0.175 HHblits     
 c9c9c4a7f745681c4dfe901374097a17336b383f  2r3u.1.B         42.353    0.403  0.265   2.600 X-ray           0.172 HHblits     
 bb832163b2dceb2cfe94d6c735130d673b48cd27  2r3u.1.C         42.353    0.403  0.265   2.600 X-ray           0.178 HHblits     
 974b089254e03e4a0e74ce6d9aba3d45490af8ab  3nwu.1.A         42.690    0.396  0.267   3.200 X-ray           0.167 HHblits     
 46c7ae57ee85a1ea98d3bb055a8e5365c9c0290d  5fht.1.A         49.689    0.429  0.251   1.950 X-ray           0.168 BLAST       
 071a66a0359f1444ed1b0d1b69aacf7c6fa8f2c3  6z0x.1.A         43.114    0.400  0.261   3.100 X-ray           0.168 HHblits     
 b1affae3d26a366adbe6b06292ddd8cdbd862470  6z0x.2.A         43.114    0.400  0.261   3.100 X-ray           0.175 HHblits     
 1707ccbfc85d47d645378071b8479ed7405368c5  6z0x.3.A         43.114    0.400  0.261   3.100 X-ray           0.162 HHblits     
 6bd06dbeb96a5e0de622176d9b7176a238fd5137  6z0y.1.A         43.114    0.400  0.261   2.200 X-ray           0.165 HHblits     
 a1110999f26482e8e751ece4c77130f4cd1289b6  6z0y.2.A         43.114    0.400  0.261   2.200 X-ray           0.166 HHblits     
 762f2288b7b2e6ba186bec391355affef43d3a2e  6z0y.3.A         43.114    0.400  0.261   2.200 X-ray           0.165 HHblits     
 9bf35c8a26d62ae092b9687619c9c7fc0c4b5724  6z0e.1.A         43.114    0.400  0.261   2.600 X-ray           0.170 HHblits     
 05db9abfa9782469f8bf0bfe7e37378819cbebd3  6z0e.2.A         43.114    0.400  0.261   2.600 X-ray           0.167 HHblits     
 954f86f61cd246be3902a36549b25d3333a4ee66  5tny.1.A         49.689    0.427  0.251   1.700 X-ray           0.169 BLAST       
 0846c9e78e6d70811d4e3d22c2c43f5e73f9c7a8  5m3o.1.A         49.689    0.427  0.251   1.700 X-ray           0.167 BLAST       
 95a7ae901384dfc043ff1a4067b86ca2487eca7c  5m3n.1.A         49.689    0.427  0.251   1.649 X-ray           0.174 BLAST       
 6c608234764e94f8f05e7c7277e43db2fceebd1e  5to1.1.A         49.689    0.427  0.251   1.690 X-ray           0.168 BLAST       
 93f0c2799ea1ca92582e127307df3aaca252cb31  7vge.2.B         49.068    0.426  0.251   4.000 X-ray           0.146 BLAST       
 cd90fe035c2210a78ba580ec74ddce8bff45c911  7vge.1.A         49.068    0.426  0.251   4.000 X-ray           0.158 BLAST       
 857198b023f1b4f23ccc976033a9a37b50c9743e  7vge.1.B         49.068    0.426  0.251   4.000 X-ray           0.159 BLAST       
 4236048eac6e05cda3d6417bb23b6c8a7e2a2136  7vge.1.C         49.068    0.426  0.251   4.000 X-ray           0.159 BLAST       
 27a86db9231d6dee6f4b6e6fefbc007ab97d6632  7vge.2.A         49.068    0.426  0.251   4.000 X-ray           0.164 BLAST       
 75645292d9ae8488e741c7cb34a58ca6a24b8074  7vge.2.C         49.068    0.426  0.251   4.000 X-ray           0.155 BLAST       
 bd2ea92edf3541b7f6273452aa28362b7ec89641  1lcy.1.A         49.068    0.426  0.251   2.000 X-ray           0.164 BLAST       
 3d61fd78a3f4f2b8ff8f0f07aad2847e3d94be3b  8auk.1.E         49.068    0.426  0.251   NA    EM              0.161 BLAST       
 ec95913719f8a6979ccbac51aaf3c50a2be0fb56  8auk.1.C         49.068    0.426  0.251   NA    EM              0.160 BLAST       
 4a1dd63786ade593b3b09e7fe8ee77a233afc433  8auk.1.D         49.068    0.426  0.251   NA    EM              0.154 BLAST       
 31bda906b5c136c52e94dda0918814d57f5e496d  8e2k.1.C         49.068    0.426  0.251   NA    EM              0.173 BLAST       
 d4547ed0088ee8c535bfa616a25699e1c708cb8f  8e2k.1.D         49.068    0.426  0.251   NA    EM              0.170 BLAST       
 c221ef2cc0e9bb481daaed211c7d2a062100c762  8e2k.1.E         49.068    0.426  0.251   NA    EM              0.170 BLAST       
 893f9d94585cd71888e5dfa9fa6cb92c3805e611  3pv5.1.A         26.404    0.348  0.278   2.400 X-ray           0.159 HHblits     
 b8d61dae9306359ba1ec5aa251007e2537fc2c00  3pv5.1.C         26.404    0.348  0.278   2.400 X-ray           0.158 HHblits     
 01a5aeab641153f8dfda211d29f6adeaaf70d1c1  3pv5.1.D         26.404    0.348  0.278   2.400 X-ray           0.159 HHblits     
 0d5dd9fcef10382aad6d7b758bbcaacd57f7a67a  3pv3.1.A         26.404    0.347  0.278   3.100 X-ray           0.157 HHblits     
 3fdcba172a983b260dac9a32fe14c42f11acbbd8  3pv3.1.B         26.404    0.347  0.278   3.100 X-ray           0.153 HHblits     
 81a3dd6e36cc87bb01f91a967d60dae4fd21b1a7  3pv3.1.C         26.404    0.347  0.278   3.100 X-ray           0.156 HHblits     
 e48a935c00f6c84deb2fce6db8f1981f758ded3a  3pv3.1.D         26.404    0.347  0.278   3.100 X-ray           0.158 HHblits     
 44fa1782ac701751acabb54decf126e89a896ea8  3pv2.1.B         26.404    0.347  0.278   2.150 X-ray           0.158 HHblits     
 fd6a63f0d9d82d97e9bc79d988a7aaac1441c50a  3pv2.1.A         26.404    0.347  0.278   2.150 X-ray           0.159 HHblits     
 21f730a2c7e5ac5389d575281326204f3a181d83  3pv2.1.C         26.404    0.347  0.278   2.150 X-ray           0.160 HHblits     
 676d43fe46a7dcff51fd5c57beaf8bdf86f3f4d0  5to0.1.A         49.068    0.425  0.251   1.900 X-ray           0.170 BLAST       
 c58cf668abb607a5e40e14b470387b907df525ca  5wyn.1.A         49.068    0.425  0.251   2.050 X-ray           0.168 BLAST       
 e2305ee5b0f8bd966007579093b9a497ed05ac2e  3tjo.1.A         44.512    0.407  0.256   2.301 X-ray           0.173 HHblits     
 baceb7809281bf45b50759bccf283c63f9efdb04  3tjo.1.B         44.512    0.407  0.256   2.301 X-ray           0.165 HHblits     
 4844e7801c1f5ca638c136ffbf3566f0b5e4c234  4ynn.1.A         25.843    0.342  0.278   3.200 X-ray           0.157 HHblits     
 37bc2f0f26d8cded5d7851d2ef39ee61fc4d06aa  3mh6.1.A         29.714    0.349  0.273   3.600 X-ray           0.152 HHblits     
 deeff693ac72010a8a3e6009068332101256a54f  7sjn.1.A         45.062    0.408  0.253   NA    EM              0.165 HHblits     
 27b417a3ed14106aadd41df45bcffe7a7e5c3d93  7sjn.1.B         45.062    0.408  0.253   NA    EM              0.164 HHblits     
 4b3421f52299e194c2bc54aa65aa8f36c8091167  7sjn.1.C         45.062    0.408  0.253   NA    EM              0.165 HHblits     
 d0753827bce5ad4d685b689b980f1a7d2e38de73  3tjn.1.A         45.062    0.408  0.253   3.000 X-ray           0.168 HHblits     
 413b34c26568145ede242a75cbc88a29f1f2ab8e  3tjn.2.A         45.062    0.408  0.253   3.000 X-ray           0.175 HHblits     
 2c42996000cf0344cd740bc8dfc2b6ab71420598  3tjn.3.A         45.062    0.408  0.253   3.000 X-ray           0.156 HHblits     
 66ed6f1002ef40ef1e1b617bc4daecc70d884c3e  6jjo.1.C         30.058    0.353  0.270   4.157 X-ray           0.147 HHblits     
 c47570dcabf5fd89d4ff026564ac069248ce6585  6jjo.1.B         30.058    0.353  0.270   4.157 X-ray           0.151 HHblits     
 5ca44ac6d0d74af9415a7391e9fa7fb1f15ae7cc  6jjo.1.A         30.058    0.353  0.270   4.157 X-ray           0.151 HHblits     
 9e0a0366bc3325febd661aaf8bb61a8c5a2e8316  6jjo.1.D         30.058    0.353  0.270   4.157 X-ray           0.154 HHblits     
 034020753f0a36aa9822f65550a8b4dc89060db5  6jjo.1.E         30.058    0.353  0.270   4.157 X-ray           0.153 HHblits     
 97117d7d9b47f74c91311c744a1622c9b261f234  3otp.1.C         30.058    0.353  0.270   3.760 X-ray           0.154 HHblits     
 abe9f7490f930d737805877a89e74412659e3f37  3otp.1.B         30.058    0.353  0.270   3.760 X-ray           0.159 HHblits     
 df6475aa4b371c3f8f042b9c897cf811d3c54c99  3otp.1.A         30.058    0.353  0.270   3.760 X-ray           0.157 HHblits     
 66fe6ea277b4f76a62b01b0080c7ba9b94527cc3  3otp.1.D         30.058    0.353  0.270   3.760 X-ray           0.159 HHblits     
 494e71ff150f242ef8972a05c2faed6c81624ba5  3otp.1.E         30.058    0.353  0.270   3.760 X-ray           0.159 HHblits     
 4f8a4e89451c0de502482fcfad5e9ee693ee9c36  3otp.1.C         30.814    0.357  0.268   3.760 X-ray           0.148 HHblits     
 b602b45c33deb7cf7311ec282cf82cd1b5877a38  3otp.1.B         30.814    0.357  0.268   3.760 X-ray           0.152 HHblits     
 ec8daae11c27306d0a0e06dadc94bb78bc474119  3otp.1.A         30.814    0.357  0.268   3.760 X-ray           0.148 HHblits     
 1edc3862069538d2601b5f0114169a9d43ba0aec  3otp.1.D         30.814    0.357  0.268   3.760 X-ray           0.152 HHblits     
 21970b1aa1edf0df64353f69f11484577c7318cf  3otp.1.E         30.814    0.357  0.268   3.760 X-ray           0.154 HHblits     
 d09636c421704d3ab92b735133daed3421fbdccf  3mh6.1.A         30.814    0.357  0.268   3.600 X-ray           0.144 HHblits     
 902620173fc46eb769dd68a393182fbdaca85782  2zle.1.H         31.579    0.361  0.267   NA    EM              0.139 HHblits     
 af69a799f081efb06bbd1c002297314af8347d27  3ou0.1.A         30.233    0.353  0.268   3.000 X-ray           0.158 HHblits     
 f7cfaf08a81fb0cceec474f5f4202e8b2c3ffe43  1ky9.1.A         30.233    0.353  0.268   2.800 X-ray           0.060 HHblits     
 f223df19fe5dc50de74b842cc17678c629d943f6  1ky9.2.B         30.233    0.353  0.268   2.800 X-ray           0.139 HHblits     
 fd2a26607e71dc33c2d5699734b65d8b1c907a3f  6jjk.1.B         30.233    0.353  0.268   3.600 X-ray           0.149 HHblits     
 324daea8c06d660b280b99ad25d01b518e7862a4  6jjk.1.G         30.233    0.353  0.268   3.600 X-ray           0.151 HHblits     
 a662c7b5c659ea4bf67bb631622729eb394d45e2  6jjk.1.F         30.233    0.353  0.268   3.600 X-ray           0.153 HHblits     
 fa245b87007bcb46540a3aa73592310a28552cb5  6jjk.1.K         30.233    0.353  0.268   3.600 X-ray           0.154 HHblits     
 156aa12fc493802f954460dcb605d6e2e4316bea  6jjk.1.D         30.233    0.353  0.268   3.600 X-ray           0.151 HHblits     
 e8ed9fdcd7df610f829af79fc859cd21f98c1232  6jjk.1.C         30.233    0.353  0.268   3.600 X-ray           0.150 HHblits     
 d18ae52a52ddd41414335c36458ce254292798f2  6jjl.1.I         30.233    0.353  0.268   4.200 X-ray           0.123 HHblits     
 aa37a4f8595d132311968e82893a5a6b105a6e10  6jjl.1.J         30.233    0.353  0.268   4.200 X-ray           0.122 HHblits     
 3beef8aa9cd612f10b4595cf924ea57f8756b8dc  6jjl.1.E         30.233    0.353  0.268   4.200 X-ray           0.135 HHblits     
 9feb572d808487d3969ac29531bd21ea032142b2  2zle.1.H         30.233    0.353  0.268   NA    EM              0.139 HHblits     
 3110e41e459dea27132a720d69261c10f22394ee  6jjo.1.C         30.994    0.357  0.267   4.157 X-ray           0.139 HHblits     
 a4d5125b3e195312481e1e9832c199297eb0b86d  6jjo.1.B         30.994    0.357  0.267   4.157 X-ray           0.151 HHblits     
 62752317701059cb4941dffe7cd33ea0855cb7da  6jjo.1.A         30.994    0.357  0.267   4.157 X-ray           0.146 HHblits     
 1b4a04dfe851b7b79ceae28fa1280f3dd0f8b8fb  6jjo.1.D         30.994    0.357  0.267   4.157 X-ray           0.151 HHblits     
 78aadddde93457c7b5b906b915e783f17b2733e6  6jjo.1.E         30.994    0.357  0.267   4.157 X-ray           0.152 HHblits     
 f3f030816046661d67708169ff44cd78f7a98554  6jjk.1.B         30.994    0.357  0.267   3.600 X-ray           0.148 HHblits     
 6b6b1a5d114835a9d683a065b07fb263d3a880ca  6jjk.1.G         30.994    0.357  0.267   3.600 X-ray           0.147 HHblits     
 541b535cec64054a68238702d30276f3a4ed02e7  6jjk.1.F         30.994    0.357  0.267   3.600 X-ray           0.150 HHblits     
 30d165705e18c79a00bf6e55eba4a481494284ca  6jjk.1.K         30.994    0.357  0.267   3.600 X-ray           0.150 HHblits     
 19af86ee03d9169b6d73b8c9da3628e78e5a1552  6jjk.1.D         30.994    0.357  0.267   3.600 X-ray           0.148 HHblits     
 364a121f9e7d160e72ba15932bf3f851b80251d1  6jjk.1.C         30.994    0.357  0.267   3.600 X-ray           0.142 HHblits     
 6714ccef78887adf161758a1789ad26678848ae2  6jjl.1.I         30.994    0.357  0.267   4.200 X-ray           0.119 HHblits     
 8dafa84a9287dad5360787b8e9f3f683a7499148  6jjl.1.J         30.994    0.357  0.267   4.200 X-ray           0.127 HHblits     
 284c3510ed8d66ec82d8e8a5d2fdd179309673cf  6jjl.1.E         30.994    0.357  0.267   4.200 X-ray           0.131 HHblits     
 174fbabe56679c45ba5190517cc08c9fbb08b8d7  3ou0.1.A         30.994    0.357  0.267   3.000 X-ray           0.154 HHblits     
 592d66b9687a41ae9d5975eaaa69cdd621126e74  1ky9.1.A         30.994    0.357  0.267   2.800 X-ray           0.051 HHblits     
 0daa46492c51e7ed60bf08c29ee314de4cfb5e0c  1ky9.2.B         30.994    0.357  0.267   2.800 X-ray           0.138 HHblits     
 9648302c94568e53f5d24e3d5cd38558a1c29573  3mh7.1.A         29.825    0.352  0.267   2.961 X-ray           0.155 HHblits     
 cb0b50f71707277f328b3ed8b63a7a64483fc714  3mh4.1.C         29.825    0.352  0.267   3.100 X-ray           0.061 HHblits     
 fb5468f77762a3a7f0e055c794fe60a4045463a4  3mh4.2.D         29.825    0.352  0.267   3.100 X-ray           0.138 HHblits     
 9fcb39428c25916d72d0c2b15b7453ab46899d74  3mh7.1.A         30.588    0.356  0.265   2.961 X-ray           0.155 HHblits     
 da1251ca10de32385dd6a83394e22a7b60aa3d36  3mh4.1.C         30.588    0.356  0.265   3.100 X-ray           0.054 HHblits     
 56e42045d42ac3de279cc2fe44b8580dff9586db  3mh4.2.D         30.588    0.356  0.265   3.100 X-ray           0.138 HHblits     
 4e39c057cd01b53061a680499738baf8e066f164  5tnz.1.A         49.677    0.428  0.242   1.750 X-ray           0.162 BLAST       
 3348744fa9de21cff5847a964bfa35471be7e942  7vge.1.A         44.025    0.408  0.248   4.000 X-ray           0.153 HHblits     
 5501ff8434b5621a2a88c2643612967ecd492afb  7vge.1.B         44.025    0.408  0.248   4.000 X-ray           0.136 HHblits     
 2c4d1661d952f188386681c64bfeae8694d93537  7vge.1.C         44.025    0.408  0.248   4.000 X-ray           0.160 HHblits     
 39083639864528856ae7d229cf900968e274e98e  5y2d.1.A         23.563    0.333  0.271   3.700 X-ray           0.042 HHblits     
 5804e34fe6ccf68d00f15471e8f0f83983075ded  7xs0.1.A         23.563    0.333  0.271   2.590 X-ray           0.148 HHblits     
 31f2dd60ef9564c89275b8a0ad7c5313350f839c  7xs2.1.A         23.563    0.333  0.271   2.150 X-ray           0.167 HHblits     
 c9c2dc0c6da481f03d44f8f34aa56b35e1800dce  7vge.2.A         45.223    0.414  0.245   4.000 X-ray           0.162 HHblits     
 f527d2575bd9b915eb7550e4c43052ba1d7acc21  7vge.2.C         45.223    0.414  0.245   4.000 X-ray           0.158 HHblits     
 d040dfb5b00193ee578db3b56c34c029ba39565e  3nwu.1.A         50.327    0.434  0.239   3.200 X-ray           0.165 BLAST       
 b7ce66d773c442cbb387f28cd531ba492c2c7d63  7sjn.1.A         50.327    0.434  0.239   NA    EM              0.158 BLAST       
 24bf8fdb2578c8ab9e910541a44dfd613d5d287f  7sjn.1.B         50.327    0.434  0.239   NA    EM              0.156 BLAST       
 8ff5a8ed0062cade4b030637ad50cb635e15db15  7sjn.1.C         50.327    0.434  0.239   NA    EM              0.159 BLAST       
 8afea79c2515f8763c8751ebf24a5159477774b0  3tjn.1.A         50.327    0.434  0.239   3.000 X-ray           0.164 BLAST       
 9537e669541294890de1358384d7ed219d82e442  3tjn.2.A         50.327    0.434  0.239   3.000 X-ray           0.168 BLAST       
 743f938ff7e161a1115440b484c77a07ae2bb38e  3tjn.3.A         50.327    0.434  0.239   3.000 X-ray           0.162 BLAST       
 486e7b9621e9873b866d0e133724b04edcee91c3  3nzi.1.A         50.327    0.434  0.239   2.750 X-ray           0.156 BLAST       
 b05c99e4eb929d6668adf765aa6e768829333326  6z0x.1.A         49.673    0.433  0.239   3.100 X-ray           0.159 BLAST       
 7e722a3630d85cfe51e49abeb89fc75a5252a026  6z0x.2.A         49.673    0.433  0.239   3.100 X-ray           0.165 BLAST       
 0ab6037faf8e17e68b2f85527d27359088517cef  6z0x.3.A         49.673    0.433  0.239   3.100 X-ray           0.151 BLAST       
 56b18c46df369f179eabf997449174d229458829  6z0y.1.A         49.673    0.433  0.239   2.200 X-ray           0.157 BLAST       
 0406fbbd0c8e5ad88ad6c11fd9c174aa98171005  6z0y.2.A         49.673    0.433  0.239   2.200 X-ray           0.157 BLAST       
 d77c7fe6d56d23ca8a6a1d42ba2c088ea51c8aa8  6z0y.3.A         49.673    0.433  0.239   2.200 X-ray           0.155 BLAST       
 a8e659decb7bbf15ea15858c8298ef151b06dba8  6z0e.1.A         49.673    0.433  0.239   2.600 X-ray           0.163 BLAST       
 6c151967190340f560f1d33d1e11c20f389b41e1  6z0e.2.A         49.673    0.433  0.239   2.600 X-ray           0.162 BLAST       
 96ae4af454f54ab28b5f4623b54395a589ce52aa  7sjo.1.A         49.673    0.432  0.239   NA    EM              0.159 BLAST       
 29bb67d7448b3765571f1bda06debb99975c4c5c  3tjo.1.A         49.673    0.432  0.239   2.301 X-ray           0.165 BLAST       
 e67ee8a101747d81bb1aa37ec10617d666fae43d  3tjo.1.B         49.673    0.432  0.239   2.301 X-ray           0.154 BLAST       
 6bb6a03968ae944423ec8721ba86be0333a1d8ca  3num.1.A         49.673    0.432  0.239   2.750 X-ray           0.170 BLAST       
 95661c69d9f2279efd8dc7c6394a23eb2fc7c99f  7vge.2.B         45.223    0.410  0.245   4.000 X-ray           0.149 HHblits     
 9657733d5eb45d012dc87290d4f8cb8cf5f10da2  4wyt.1.A         24.859    0.316  0.276   2.600 X-ray           0.124 HHblits     
 1ea0d9854059d0478e999ef31bd77a5bd7665275  4wyu.1.A         24.859    0.316  0.276   2.500 X-ray           0.124 HHblits     
 87b6e5799a66628b22683e5129bcd725fa0b675e  4wyu.2.A         24.859    0.316  0.276   2.500 X-ray           0.125 HHblits     
 71ffe17ec1f62755c1bf20942a0f34c420e20448  5y09.1.H         18.232    0.295  0.282   2.449 X-ray           0.127 HHblits     
 a04d41854e6c8d11b61c7d061a927ec50a4620b2  5il9.1.H         18.232    0.295  0.282   2.200 X-ray           0.133 HHblits     
 e580e0e566a4320e596777c712cad1ef5123eb1f  3otp.1.C         36.420    0.377  0.253   3.760 X-ray           0.134 BLAST       
 4144613acd5c24595f1b183eae2a9ee9f08b0163  3otp.1.B         36.420    0.377  0.253   3.760 X-ray           0.140 BLAST       
 5d4727ef4b97d6ef15b46616be15bfdff98b482e  3otp.1.A         36.420    0.377  0.253   3.760 X-ray           0.137 BLAST       
 dc42c4d002e783db0a00f497542fe93e0a8c4dd9  3otp.1.D         36.420    0.377  0.253   3.760 X-ray           0.139 BLAST       
 4959d78036c048030aef28720bd53f9376b4afe4  3otp.1.E         36.420    0.377  0.253   3.760 X-ray           0.138 BLAST       
 6dbb4b4b9a4d6bfa12e718d1d0ad755d62ebc4d7  5ila.1.A         31.548    0.346  0.262   3.001 X-ray           0.133 HHblits     
 7f440e7cd118f75b22bf5657464d565bf3b15f56  6z05.1.A         19.429    0.313  0.273   NA    EM              0.136 HHblits     
 a9740919b4f6022899b36a98d13a30f69754e67b  5y2d.1.A         22.674    0.326  0.268   3.700 X-ray           0.043 HHblits     
 2969809b092b9a9aaf1b9e6cd748a671431c2b8b  7xs0.1.A         22.674    0.325  0.268   2.590 X-ray           0.149 HHblits     
 3142145680b4873f9e75aa51c56e2e78b27d98ab  7xs2.1.A         22.674    0.325  0.268   2.150 X-ray           0.147 HHblits     
 3ee7a37f0bbbbd6d70077a0889731b0a600765e7  6z05.1.A         23.977    0.328  0.267   NA    EM              0.108 HHblits     
 008a7fbc6d5d1b532e92cb79af9523b7ffc0832c  1dua.1.A         20.571    0.310  0.273   2.000 X-ray           0.114 HHblits     
 7f53591ba5dc4c1adfda839d659829d313a33382  4fln.1.A         15.470    0.283  0.282   2.800 X-ray           0.132 HHblits     
 ea45ae2e056d8bafe5d67622c8555d0a881d2d2c  3pv2.1.B         21.387    0.318  0.270   2.150 X-ray           0.150 HHblits     
 cf5ab9cdd183afcf6be2e4af2ec524b7310adf22  3pv2.1.A         21.387    0.318  0.270   2.150 X-ray           0.149 HHblits     
 4d6b1475df31f08ef3450f336db94387ce1c590f  3pv2.1.C         21.387    0.318  0.270   2.150 X-ray           0.150 HHblits     
 64d087525e4d3a2f96de6fc213b3837449efb9c2  1qtf.1.A         22.989    0.313  0.271   2.400 X-ray           0.116 HHblits     
 f575522173a3aa683d45fc682cc20d95705c500e  2zle.1.H         35.185    0.368  0.253   NA    EM              0.121 BLAST       
 ba1bdc16eaa05f7878ec4a95660aa02c31b3a0ce  3mh6.1.A         35.185    0.368  0.253   3.600 X-ray           0.129 BLAST       
 cb6748ae966418f6a62f3f42affc61a0ad3c20cb  3ou0.1.A         35.185    0.368  0.253   3.000 X-ray           0.141 BLAST       
 7dac9caf691e74e57c79a456a0393a0721937406  1ky9.1.A         35.185    0.368  0.253   2.800 X-ray           0.054 BLAST       
 b1148418e9ae4f00e5b4e23973986fb481b2d476  1ky9.2.B         35.185    0.368  0.253   2.800 X-ray           0.121 BLAST       
 a7c084ee028677a437d6c91637f1446ffbdc74f2  6jjk.1.B         35.185    0.368  0.253   3.600 X-ray           0.135 BLAST       
 ad00fa6eae0261f6d32fa1e2b17639ac97c372cd  6jjk.1.G         35.185    0.368  0.253   3.600 X-ray           0.136 BLAST       
 be8ec1d3b8f59ca30e46f3840b659cc92a2f15a3  6jjk.1.F         35.185    0.368  0.253   3.600 X-ray           0.135 BLAST       
 7c1d70dcfefde79e9825b2ec01aca9d1772730ff  6jjk.1.K         35.185    0.368  0.253   3.600 X-ray           0.138 BLAST       
 0ad671db3e635d8f1abb2b3ee41b6a3e0f26b632  6jjk.1.D         35.185    0.368  0.253   3.600 X-ray           0.135 BLAST       
 71832a02fb7c44cf93d5e1f4114d288dff129740  6jjk.1.C         35.185    0.368  0.253   3.600 X-ray           0.136 BLAST       
 6019f415e83451548e973e52c27fe09c7c0611eb  6jjl.1.I         35.185    0.368  0.253   4.200 X-ray           0.115 BLAST       
 b50bef7f52551a0bfe3ce030d5497e3f5595a3e0  6jjl.1.J         35.185    0.368  0.253   4.200 X-ray           0.110 BLAST       
 840a5706a2076d40305aed91d18a64934d0d9245  6jjl.1.E         35.185    0.368  0.253   4.200 X-ray           0.122 BLAST       
 b032bbb5c81e3b075d78a155ba88b93e90b36da8  3mh7.1.A         35.185    0.368  0.253   2.961 X-ray           0.139 BLAST       
 71716e34c65d90ca2277ce73d9c26940a45ca883  3mh4.1.C         35.185    0.368  0.253   3.100 X-ray           0.054 BLAST       
 074f407fc579c2bb84d5bb79478300be99c38b02  3mh4.2.D         35.185    0.368  0.253   3.100 X-ray           0.124 BLAST       
 cda31373e984316dcc707b6204e59d5c3291e9bf  6jjo.1.C         35.185    0.368  0.253   4.157 X-ray           0.132 BLAST       
 c58f23ff1f3cd74799446cc5075a1a04f157f03a  6jjo.1.B         35.185    0.368  0.253   4.157 X-ray           0.138 BLAST       
 13c1d77493430708998c26b02df555f75aa63ce8  6jjo.1.A         35.185    0.368  0.253   4.157 X-ray           0.135 BLAST       
 cccab381ed1d2f0cb176fb4c71abbcf328f4e1d0  6jjo.1.D         35.185    0.368  0.253   4.157 X-ray           0.135 BLAST       
 14d2be6da01e85fcb3844fdb90de7dbaee2e941f  6jjo.1.E         35.185    0.368  0.253   4.157 X-ray           0.140 BLAST       
 23626ee7fd1ce812f0b8da286043eef937aca963  3lt3.1.A         27.059    0.330  0.265   2.100 X-ray           0.146 HHblits     
 73c453f7646989e4a3ec2463e3378152fa492897  3k6z.1.A         27.811    0.333  0.264   1.750 X-ray           0.147 HHblits     
 a69774a5f070b772d3c350056299b008171a1d91  3k6y.1.A         27.811    0.333  0.264   1.300 X-ray           0.147 HHblits     
 acc8d0bbb23c23bf0ac027bf25b230e846584faa  4ynn.1.A         20.930    0.319  0.268   3.200 X-ray           0.148 HHblits     
 aea90ecea6879140e240b862f32805ac345eaa9b  3pv5.1.A         21.512    0.319  0.268   2.400 X-ray           0.152 HHblits     
 fa7d7a19e8d5a775ac2367c58f8fb9fa66dd3db3  3pv5.1.C         21.512    0.319  0.268   2.400 X-ray           0.147 HHblits     
 52b892d4b58d097856adfee3dc434e6eb3601ba7  3pv5.1.D         21.512    0.319  0.268   2.400 X-ray           0.149 HHblits     
 e3889edf7f14318d80eac30697f24a63562b8361  3pv3.1.A         21.512    0.319  0.268   3.100 X-ray           0.149 HHblits     
 f1b502d6a514dfe888e7578a39c794df43fc63cb  3pv3.1.B         21.512    0.319  0.268   3.100 X-ray           0.145 HHblits     
 86cb863ed4dd9817d170dd1c1d6bd90f3a2e1d99  3pv3.1.C         21.512    0.319  0.268   3.100 X-ray           0.147 HHblits     
 dd72c528cf58bcb6231d2deff6a2edafaabad57f  3pv3.1.D         21.512    0.319  0.268   3.100 X-ray           0.150 HHblits     
 f1c8a2cd5ee31a30fec9c4d267d18fb571320b26  5ilb.1.A         18.644    0.294  0.276   1.852 X-ray           0.131 HHblits     
 c542454c40d72b9e90c5bb494905702530f38471  1due.1.A         20.231    0.310  0.270   2.000 X-ray           0.109 HHblits     
 54760780002f2967b52fb16d4ed0a6a77a5df677  5hma.1.A         26.829    0.334  0.256   2.299 X-ray           0.137 HHblits     
 de0e82905a0fac8213e14be7faa719bf9e671942  5hm9.1.A         27.607    0.338  0.254   2.600 X-ray           0.127 HHblits     
 b7c0a15d430285a6b077639e5f6fed0618745f62  3fan.1.A         24.118    0.301  0.265   1.900 X-ray           0.105 HHblits     
 a55e366519363769f9a8ba1ad01d94e6de7c4fda  1dt2.1.A         25.000    0.320  0.256   2.800 X-ray           0.100 HHblits     
 47344ffe6d76bd094e6bff53d75722fb2ee62458  5y09.1.H         12.281    0.274  0.267   2.449 X-ray           0.120 HHblits     
 208de72c1fd2489f1677824ae48fe3295804cab6  5il9.1.H         12.281    0.274  0.267   2.200 X-ray           0.121 HHblits     
 7f2988426862e8f411838e7b2064b3c622b0d885  7w6x.1.A         21.472    0.306  0.254   3.200 X-ray           0.132 HHblits     
 d58860cd23420cd9e29314fbf3856b41ba3663c8  8dax.1.A         26.115    0.331  0.245   1.610 X-ray           0.102 HHblits     
 1da213cab196dbc49bd5ebae3e7f3ab5fb27c741  8dax.1.B         26.115    0.331  0.245   1.610 X-ray           0.103 HHblits     
 67341e61decaa69f691c12a9e26d89ba789ec806  6ird.1.B         18.902    0.296  0.256   2.813 X-ray           0.093 HHblits     
 23d57be0b8a643e8628374101c08722d7256a01a  5hm9.1.A         31.373    0.350  0.239   2.600 X-ray           0.130 BLAST       
 2fe568fc9df7d6826dde346c1fdb116ed85b1812  5hma.1.A         31.373    0.350  0.239   2.299 X-ray           0.132 BLAST       
 934a7e1fef2e3a43bedc227b0925d04b80534bc2  4ink.1.A         19.876    0.306  0.251   1.560 X-ray           0.105 HHblits     
 721494b2c45711b991eb749540276394b79e40f4  7cqc.1.C         21.472    0.296  0.254   2.500 X-ray           0.117 HHblits     
 f6b12a43493ddf19d636c5a6b49992505454f0c2  4rey.1.A         16.867    0.282  0.259   1.960 X-ray           0.117 HHblits     
 700305b506047ae22e90219b590625ae4ad467f6  7cqc.1.C         26.115    0.324  0.245   2.500 X-ray           0.118 HHblits     
 78b1b2c51cf8484a47251971e60af5bd0858c046  4fln.1.A         16.463    0.289  0.256   2.800 X-ray           0.109 HHblits     
 bd26bffffbabd24d64977eac4415f27d3bb8bd9e  7w6x.1.A         21.875    0.308  0.250   3.200 X-ray           0.131 HHblits     
 ca94cccdacf78e0cfaea825dc5fd6abf2510af03  1wcz.1.A         20.000    0.308  0.250   2.000 X-ray           0.106 HHblits     
 4f9b556888aa3c5dfeb9c98425dc6d2e3f4e0896  6sf7.1.A         19.876    0.302  0.251   1.700 X-ray           0.104 HHblits     
 ebe96a96071de68f849c79b3c28362ea11247b5c  6sf7.3.A         19.876    0.302  0.251   1.700 X-ray           0.100 HHblits     
 741911d671e8011b01d13683a81e5cf540603d27  5c2z.1.A         25.000    0.326  0.243   1.955 X-ray           0.103 HHblits     
 da1b810fcc64a015d4fd411772492740bf93bec9  4kfv.1.A         17.073    0.286  0.256   2.200 X-ray           0.113 HHblits     
 012501a79993de6e1c985226936a9a1c0a8be75a  6yv6.1.A         15.951    0.290  0.254   1.360 X-ray           0.095 HHblits     
 7336a11c13ca8d38d51ab36c65ab97a6e4cee98f  5h3j.1.A         15.854    0.285  0.256   1.330 X-ray           0.117 HHblits     
 fc8d4b7e34bf4f8494025623f00d0b2850a06ebe  4kfw.1.A         15.854    0.285  0.256   2.700 X-ray           0.111 HHblits     
 4c3b7344d75ff91c0fa0178644d31a5a73c1af90  4kfw.2.A         15.854    0.285  0.256   2.700 X-ray           0.110 HHblits     
 ceb0a467182e5abcf65545a6f7dcc1dadadf29f4  1qy6.1.A         19.375    0.305  0.250   1.900 X-ray           0.099 HHblits     
 01b2a1e29e81919c86efff75f4c4126f9d045db5  6al1.1.A         25.478    0.319  0.245   3.200 X-ray           0.050 HHblits     
 ab99315002c112e7ccaf97003110fae155b03e47  6al1.1.A         21.605    0.294  0.253   3.200 X-ray           0.047 HHblits     
 c73f321d47eb7ed143bf11cd8384d1a5273d2c09  7cqc.1.C         21.739    0.297  0.251   2.500 X-ray           0.118 HHblits     
 41b63bcd5dceedaf19d5ac760e2ad3ab741ec286  6yv5.1.A         16.049    0.292  0.253   1.100 X-ray           0.099 HHblits     
 e32a25c970d0f26f021d1f965df1bf2e3453881f  7cqd.1.C         27.451    0.336  0.239   3.200 X-ray           0.077 HHblits     
 76a81059d052329a8d6067664cb51fc660bb1f3d  7cqd.2.C         27.451    0.336  0.239   3.200 X-ray           0.081 HHblits     
 81005533be128ff6d401efd5f1856fd19da56180  6pym.1.A         18.987    0.310  0.246   1.200 X-ray           0.105 HHblits     
 ead22b516a00b9b98b3725f92e5f4e3a14a6f291  3wkm.1.A         27.451    0.334  0.239   2.200 X-ray           0.140 HHblits     
 82d17b5285250ea4db332e1808ae26a77ec2642d  3wkl.1.A         27.451    0.334  0.239   2.800 X-ray           0.141 HHblits     
 10934cd3b2047a32710cbc93c4a09b15b1adedef  4edj.1.A         15.337    0.283  0.254   1.901 X-ray           0.113 HHblits     
 a292ab6c46f63da89398dfecad61d4905574dad5  4edj.2.A         15.337    0.283  0.254   1.901 X-ray           0.112 HHblits     
 5f8cb40a32d313fc1f68e70c2ee9df6d304124b5  3rle.1.A         15.337    0.283  0.254   1.649 X-ray           0.111 HHblits     
 f0353bbce32394de1a3ac0003231717398604753  6q24.1.A         19.108    0.311  0.245   1.850 X-ray           0.101 HHblits     
 ed84f93531d22cf9ddca26b19d341b5156909629  4k1t.1.A         16.149    0.292  0.251   1.600 X-ray           0.099 HHblits     
 8fb8091eba153c108ac373dff63bd37f20ee4fd8  4k1s.2.A         16.149    0.292  0.251   1.960 X-ray           0.097 HHblits     
 b07cdb95cb3865bb3869c83a01f5f98c227fd630  4k1s.1.A         16.149    0.292  0.251   1.960 X-ray           0.097 HHblits     
 e6611110fd1e66ee94865e15881d554c7adf25fc  6u1b.1.A         19.745    0.311  0.245   2.080 X-ray           0.104 HHblits     
 871bd7baa121e9d72ec88a3425909e5b03131807  6icc.1.A         25.974    0.326  0.240   2.000 X-ray           0.108 HHblits     
 1a5be6be9814e557bf4aec39bcfcd33045bcde87  2w7s.1.A         19.497    0.300  0.248   1.800 X-ray           0.092 HHblits     
 863a81c6857eda91f3d06ddee1041fa2a4dfbb79  2w7s.4.A         19.497    0.300  0.248   1.800 X-ray           0.102 HHblits     
 68d461950716aabe0dffce064e7f7cb5decf58cb  3ufa.1.A         19.497    0.300  0.248   1.800 X-ray           0.093 HHblits     
 b53f67a268a3b0a96ee08865257cea264281a553  4mvn.3.A         19.497    0.300  0.248   1.700 X-ray           0.097 HHblits     
 0b5d6e24339eb0aecd0100a5a0456668e5c36f02  2w7u.2.A         19.497    0.300  0.248   2.430 X-ray           0.094 HHblits     
 fa96b5cabdc55d265e798785cf86999b2536aa9e  5gmi.1.A         16.049    0.286  0.253   2.710 X-ray           0.109 HHblits     
 60638cdd65b317572e549aaba04858de7c82b156  5gmi.1.B         16.049    0.286  0.253   2.710 X-ray           0.109 HHblits     
 098f33e5b6095d0f9c61dd193ea3e6dd49899fac  5gmj.1.A         16.049    0.286  0.253   2.986 X-ray           0.109 HHblits     
 e1e89ea4102d2e097c235b93fe958c21ece96cc0  5gmj.1.B         16.049    0.286  0.253   2.986 X-ray           0.109 HHblits     
 9024ee756cbeaab3eab453777ccf151409feb738  5gml.1.D         16.049    0.286  0.253   2.546 X-ray           0.109 HHblits     
 29f028ba56620cef08c0c35381ce1ea8f92a3993  5gml.1.C         16.049    0.286  0.253   2.546 X-ray           0.110 HHblits     
 a6ad0e892d7d78b38e6b6dfe62bc6f1beabcf7a7  2vid.1.A         16.250    0.295  0.250   1.800 X-ray           0.094 HHblits     
 cfba42055c8947c0d4dc6baa1b3306ae14b936a1  3mmg.1.A         18.239    0.298  0.248   1.700 X-ray           0.080 HHblits     
 784a8c8f3221e4f21998bc01a964b0af4587c6a4  3mmg.2.A         18.239    0.298  0.248   1.700 X-ray           0.078 HHblits     
 75bcc08b8de477a3c4e65652dc56a609773418cd  1cso.1.A         21.656    0.307  0.245   1.900 X-ray           0.094 HHblits     
 1e83d2dcfe57206200dd5bbb610f3e8380915248  6al1.1.A         21.250    0.293  0.250   3.200 X-ray           0.047 HHblits     
 b11fc68b5080e2ed03491a5f3f52a682550d9338  4rey.1.A         15.951    0.277  0.254   1.960 X-ray           0.112 HHblits     
 de2fb15f21db40984e212be281fa79eeec874152  7w6y.1.A         16.875    0.292  0.250   3.100 X-ray           0.119 HHblits     
 8b745cfc25683ac020f82a5dbf6a29cc1c328483  7w6z.1.A         16.875    0.292  0.250   3.150 X-ray           0.131 HHblits     
 427755c56f97ba3836e5dc1e0d35120047c0b96b  2sfa.1.A         22.152    0.301  0.246   1.600 X-ray           0.102 HHblits     
 9920f01947399e1deecdb5fea91f71b748be8821  5mm8.1.A         20.253    0.300  0.246   1.750 X-ray           0.096 HHblits     
 89f1f2882ab5f0c9d9da34a26b06a691f074a557  6tya.1.A         20.000    0.314  0.242   2.066 X-ray           0.106 HHblits     
 8537681793357330d0ca3ff0e455bc97a11351cf  8gph.1.A         14.110    0.274  0.254   1.608 X-ray           0.079 HHblits     
 13021d3ff04197dd5684fc9c93ab1a2d014361b7  6ird.1.B         22.930    0.303  0.245   2.813 X-ray           0.086 HHblits     
 05c0f4995ad8cf9ac924f84cd8991e4b7c6ff08d  4jcn.1.A         20.000    0.313  0.242   1.800 X-ray           0.107 HHblits     
 4a9b94bdb0575f225ef8091640b099561812861c  6icc.1.A         20.755    0.292  0.248   2.000 X-ray           0.111 HHblits     
 1e8f7368ffd20e28007bc56a165d903be79c61d4  2qa9.1.A         21.935    0.311  0.242   1.180 X-ray           0.092 HHblits     
 53c2c776462eeb5f90b00d7648ce5c6c2b2fe8e9  6ird.1.B         18.987    0.296  0.246   2.813 X-ray           0.086 HHblits     
 785d717b105108281e3db613c3e120bc6b4bfce6  7cqd.1.C         24.516    0.310  0.242   3.200 X-ray           0.079 HHblits     
 4ffde50e2e60b862741a3f00d3cfd651de79104d  7cqd.2.C         24.516    0.310  0.242   3.200 X-ray           0.064 HHblits     
 099c64aa35666cae81fe9919179f614bfa23b5e3  6l0t.1.A         14.815    0.274  0.253   1.900 X-ray           0.080 HHblits     
 3e442f75403ffe9a7e5c8104bd81c47b389b5c6c  8got.1.A         14.198    0.273  0.253   1.989 X-ray           0.083 HHblits     
 b1d5abdd8b70625cb0ce72f60677a9cd3d39e200  2qt5.1.A         16.770    0.277  0.251   2.300 X-ray           0.107 HHblits     
 ca218efb8e9093cbe408ebd5078146f6ffa2d860  2qt5.2.A         16.770    0.277  0.251   2.300 X-ray           0.100 HHblits     
 efe3df9c53cf58e6d1330dedddeda9127f2f7ef3  7w6x.1.A         24.675    0.310  0.240   3.200 X-ray           0.143 HHblits     
 d668bb034ae05e9cca295da475f8c8664ecbb344  2as9.1.A         20.130    0.310  0.240   1.700 X-ray           0.102 HHblits     
 cb29556ca1013385492563ac6e4f377445c1cb48  2as9.2.A         20.130    0.310  0.240   1.700 X-ray           0.104 HHblits     
 be014b433fc4649881765d8abf15c0bf6d99770a  3wkm.1.A         24.675    0.309  0.240   2.200 X-ray           0.139 HHblits     
 1ea98ba25cf528e3a9f9974bd610b00f49b5b8ba  3wkl.1.A         24.675    0.309  0.240   2.800 X-ray           0.136 HHblits     
 892e1ff97346cd999f8cfcd89b6d8e6433149ddb  7w6y.1.A         17.197    0.294  0.245   3.100 X-ray           0.113 HHblits     
 64127dda2a3b5207845d6f5d7b7400960573c6a9  7w6z.1.A         17.197    0.294  0.245   3.150 X-ray           0.124 HHblits     
 ddd93d3a47e4453d1e067dfed42e6dc81f647c41  2qt5.1.A         16.875    0.278  0.250   2.300 X-ray           0.103 HHblits     
 8324734377a7b453f608de6a093ca3a1f5f4d748  2qt5.2.A         16.875    0.278  0.250   2.300 X-ray           0.098 HHblits     
 a1e97f3b95534fea5747c9ef309903e940b58a43  2bhg.1.A         13.043    0.272  0.251   1.900 X-ray           0.080 HHblits     
 efe80cd2dd01b6bf07013f0a09947e7705d01b04  7w6y.1.A         20.779    0.307  0.240   3.100 X-ray           0.129 HHblits     
 ae77c468257301297d550ff72a594311a800d41f  7w6z.1.A         20.779    0.307  0.240   3.150 X-ray           0.135 HHblits     
 ec12090e6944915ab8a42ec9ccf21afe79d5272a  1p1d.1.A         19.481    0.306  0.240   NA    NMR             0.105 HHblits     
 056ffbf3c47913b2c69ac37db16d6f22eb303223  2a4o.1.A         11.728    0.263  0.253   1.550 X-ray           0.072 HHblits     
 758826eaa37f074a845cc853cf870567db342a56  2j92.1.A         13.125    0.272  0.250   2.200 X-ray           0.085 HHblits     
 8e8067e841393dc5e268e0d888b1d75c1d0b3ca3  2j92.2.A         13.125    0.272  0.250   2.200 X-ray           0.075 HHblits     
 187106c687814d56549a7b3adc1ad5c81db53375  1p1d.1.A         18.831    0.301  0.240   NA    NMR             0.103 HHblits     
 afb122753973efa16962dd4f7fb110da1681510d  6xhz.1.A         18.590    0.291  0.243   1.250 X-ray           0.092 HHblits     
 c2757c052c2e1663b3d8c68ae921018a90c94f9e  7cqd.1.C         25.000    0.311  0.237   3.200 X-ray           0.079 HHblits     
 6bdf6972443c587587fbbaa966a00044b09cc707  7cqd.2.C         25.000    0.311  0.237   3.200 X-ray           0.061 HHblits     
 46c5c1488e7923e8b82d2f173ddb5491abbbc513  4rey.1.A         16.667    0.289  0.243   1.960 X-ray           0.104 HHblits     
 28f5ef83998c0159d936450ac8932be2f76627f6  3wkm.1.A         24.342    0.308  0.237   2.200 X-ray           0.136 HHblits     
 de78d3eb9e3103a0e2164d2fc2653fc35b39d13f  3wkl.1.A         24.342    0.308  0.237   2.800 X-ray           0.132 HHblits     
 291d0469ab648c239d13bbb5336a805e39d48925  5mrt.1.A         18.590    0.287  0.243   1.600 X-ray           0.098 HHblits     
 1ce960e9d766b6b6133b2a7943acd34617413b60  5mrt.2.A         18.590    0.287  0.243   1.600 X-ray           0.099 HHblits     
 59c3c266256e101ede00d3785c703f751b2d4d24  1q31.1.A         18.590    0.287  0.243   2.700 X-ray           0.080 HHblits     
 ee9b7f5132b722510445045c4136051ffc2d5ff4  1q31.2.A         18.590    0.287  0.243   2.700 X-ray           0.082 HHblits     
 987af8c6af972c8a5ef69b3fe1af8c98bf27483c  3zrt.1.A         20.261    0.301  0.239   3.398 X-ray           0.110 HHblits     
 8d57668e765ae8e6b51d1698facc565c6f33cdbe  3zrt.1.B         20.261    0.301  0.239   3.398 X-ray           0.109 HHblits     
 f40745f0948c71782e2730cecdb8a7e484ba056e  3zrt.2.B         20.261    0.301  0.239   3.398 X-ray           0.087 HHblits     
 56e0e1b75a62cdb9bfff9a0efa74d4a737199bac  4kfv.1.A         18.182    0.296  0.240   2.200 X-ray           0.102 HHblits     
 2a408dd10aaf203d507ac802b0129a03b03be4bd  3gsl.1.A         20.261    0.301  0.239   2.050 X-ray           0.110 HHblits     
 b995152951714eb1852094493d37e2b231d7b7a0  3gsl.2.A         20.261    0.301  0.239   2.050 X-ray           0.110 HHblits     
 fe940a9ae2c6045c53197de94e18e4c303854c18  5ila.1.A         40.580    0.381  0.215   3.001 X-ray           0.092 BLAST       
 d77000faf688942d4be358ffe9744c5cd481a279  1hav.1.A         11.801    0.260  0.251   2.000 X-ray           0.069 HHblits     
 f496703a10686a8ca7ab23f66256b377be3aadd3  1hav.1.B         11.801    0.260  0.251   2.000 X-ray           0.070 HHblits     
 3ec169dc83722c3828c69c62fd42ed30fc9c77e9  3ure.1.A         20.779    0.293  0.240   1.490 X-ray           0.094 HHblits     
 8efc4a09b8add79ab3aaeb4b3e5279eee59e7d29  3rle.1.A         16.129    0.287  0.242   1.649 X-ray           0.104 HHblits     
 f1b1ed6f97ae6a720ec88766c78ce6d53c813f4c  6spv.1.A         20.395    0.302  0.237   2.040 X-ray           0.109 HHblits     
 1b9aced204e6b78f8f82417d874806d306741bab  4edj.1.A         16.129    0.285  0.242   1.901 X-ray           0.105 HHblits     
 5d20f960c72f718ada12104a0c8265208db5ef4b  4edj.2.A         16.129    0.285  0.242   1.901 X-ray           0.104 HHblits     
 05820f588f26b914661c52da6bf4c366cde318f0  5h3j.1.A         17.532    0.290  0.240   1.330 X-ray           0.104 HHblits     
 16bd42bd6afbcac5755e309d9a86f27082e0d846  5mrr.1.A         20.130    0.290  0.240   1.350 X-ray           0.097 HHblits     
 43942685b023550820754e46acd71f331b1b22c1  5gmi.1.A         16.883    0.290  0.240   2.710 X-ray           0.103 HHblits     
 ce1d74b68297033733eb70141b571c2533998287  5gmi.1.B         16.883    0.290  0.240   2.710 X-ray           0.103 HHblits     
 5448116c32b75725a39b5153f72c358af7ff3378  5gmj.1.A         16.883    0.290  0.240   2.986 X-ray           0.102 HHblits     
 5a556ba1ec0e2b4671f1ec791497975a2a7340a2  5gmj.1.B         16.883    0.290  0.240   2.986 X-ray           0.102 HHblits     
 b921a24e28e6539c3a8893395b92614e9cb89c5d  5gml.1.D         16.883    0.290  0.240   2.546 X-ray           0.102 HHblits     
 d1b7af0061490ba55978d635d1c972118fe72782  5gml.1.C         16.883    0.290  0.240   2.546 X-ray           0.103 HHblits     
 34f44123579d840879af3ef027e1aef908343eaa  5h3j.1.A         16.883    0.290  0.240   1.330 X-ray           0.107 HHblits     
 159dcff302dbb3ef10866a89cbd63973850ead7a  2ka9.1.A         21.192    0.305  0.236   NA    NMR             0.098 HHblits     
 bbdf3bc11ade43a606f27435c146b15755e05945  4kfw.1.A         16.883    0.289  0.240   2.700 X-ray           0.103 HHblits     
 edb34862789ec31aa5884133eb3554ffb14840e9  4kfw.2.A         16.883    0.289  0.240   2.700 X-ray           0.102 HHblits     
 a2ab3275658746b13e42e68598159f0096e29282  1hpg.1.A         18.831    0.288  0.240   1.500 X-ray           0.090 HHblits     
 2f8e0c7644f9619cfb3828db7945bdb90f466816  6icc.1.A         21.711    0.297  0.237   2.000 X-ray           0.093 HHblits     
 2a1c1bfbea4845a24234d9eabc8b6594e77193ea  6akq.1.A         27.778    0.339  0.225   1.900 X-ray           0.112 HHblits     
 d57937a87dffd58223c9ee6de3f6fd062e4e878d  6al0.1.A         27.778    0.339  0.225   2.600 X-ray           0.111 HHblits     
 1b522e5236d4139d0581b74e79bb7a1a5e8d110e  5gmi.1.A         17.647    0.291  0.239   2.710 X-ray           0.101 HHblits     
 74d2fcff54263893d67dba5fcec82855d05192c1  5gmi.1.B         17.647    0.291  0.239   2.710 X-ray           0.100 HHblits     
 c581975e02d4907964f311432926465b9fe5830e  5gmj.1.A         17.647    0.291  0.239   2.986 X-ray           0.100 HHblits     
 836274eaea34f0572cef05c2154f649fd9eeddfe  5gmj.1.B         17.647    0.291  0.239   2.986 X-ray           0.099 HHblits     
 459288a19ce5098ff1bff6eacdfc4d8e3c51244c  5gml.1.D         17.647    0.291  0.239   2.546 X-ray           0.102 HHblits     
 fa8e1e3a6d1e781920ac3920444bbb547069705a  5gml.1.C         17.647    0.291  0.239   2.546 X-ray           0.101 HHblits     
 a6de37485cbe97d7c96b6ab7232a2616fab3c9b2  4edj.1.A         17.647    0.291  0.239   1.901 X-ray           0.104 HHblits     
 f58f2c055eadca15e07f2e7a0ae35ce4aae8c2fb  4edj.2.A         17.647    0.291  0.239   1.901 X-ray           0.102 HHblits     
 2bd7f83b21f7b2ae3e58923d0d738cac462f966b  3urc.1.A         18.831    0.285  0.240   1.100 X-ray           0.097 HHblits     
 5b7c49927ffef46d1cc0b7ebe858a043b94cd975  3m7t.1.A         18.831    0.285  0.240   1.550 X-ray           0.096 HHblits     
 79f07ccdbdb68c6e4198505c117aa14c4c53ac35  4kfv.1.A         18.301    0.290  0.239   2.200 X-ray           0.103 HHblits     
 b1fdac1f0764ee3b05247e05552abcceadfff05e  6icf.1.A         27.778    0.337  0.225   4.000 X-ray           0.111 HHblits     
 97635d9c71abf91c01d8273e2bf5d3a35620ee17  1boq.1.A         17.419    0.279  0.242   2.100 X-ray           0.097 HHblits     
 08e2e04671591765098016a26f158e9e3986c8f2  1gbk.1.A         18.831    0.283  0.240   2.130 X-ray           0.095 HHblits     
 534952634dccb1503ef14f30f666a48316390fe3  2ea3.1.A         21.854    0.298  0.236   1.780 X-ray           0.096 HHblits     
 acb0319bbb921e723b5cd02e8fac2e97b98506b0  2oua.1.A         19.079    0.291  0.237   1.850 X-ray           0.090 HHblits     
 fef938848ff352407966dfab95229998c30e353d  3zrt.1.A         20.667    0.300  0.234   3.398 X-ray           0.109 HHblits     
 a92b09d6cd80a4feaa379c897c540f8673e8c2fa  3zrt.1.B         20.667    0.300  0.234   3.398 X-ray           0.109 HHblits     
 690d4f92c0397cccf7dd3c464e4693a1344b8de1  3zrt.2.B         20.667    0.300  0.234   3.398 X-ray           0.082 HHblits     
 2e1d8b755a40b77aa9b3d39abd2bcdcba1e3b672  2sga.1.A         22.148    0.305  0.232   1.500 X-ray           0.089 HHblits     
 b91f784f1fc317236e8da00845c9d7ebecb34e36  2alp.1.A         18.301    0.284  0.239   1.700 X-ray           0.095 HHblits     
 8a9c63e40c2f447f5a9cb0a94b336bff077e0647  5wot.1.A         18.301    0.284  0.239   NA    NMR             0.095 HHblits     
 52eafec14c565c18c55ec3e4d332f2e0dbd1e42d  2pfe.1.A         17.881    0.292  0.236   1.436 X-ray           0.090 HHblits     
 3e54a62c9f2c5f318c9bf0a031443cb3eb7c0e7d  3m7u.1.A         17.647    0.281  0.239   1.050 X-ray           0.094 HHblits     
 f45f4ec815c5e3e52afd7979978c003de5cb7abb  3gsl.1.A         20.805    0.301  0.232   2.050 X-ray           0.109 HHblits     
 876ccb12b9b993771e23bfc4cc5c4844ace12d47  3gsl.2.A         20.805    0.301  0.232   2.050 X-ray           0.109 HHblits     
 9b7f3b3f2353738f5d8fc3449143b11b4a9c69ed  6spv.1.A         20.805    0.301  0.232   2.040 X-ray           0.107 HHblits     
 733bb46bfa5e17feb37a7f6d83430b0dbe525cbf  6e0u.1.A         21.918    0.316  0.228   2.750 X-ray           0.094 HHblits     
 ab0b07e4e524ff13f8aa51cfa2b12db998612f30  1gbf.1.A         17.763    0.283  0.237   2.150 X-ray           0.095 HHblits     
 eaca1a85b9def879131582bd6f40b75a9a6e763f  3urd.1.A         18.421    0.282  0.237   1.080 X-ray           0.095 HHblits     
 d6c5233fa220f867a40a537b645f5765bfe9ee66  7sjy.1.A         33.824    0.369  0.212   2.000 X-ray           0.109 BLAST       
 ea9bc4c23818b107cb49ac323f78eb8d13ee5206  2ka9.1.A         21.769    0.307  0.229   NA    NMR             0.091 HHblits     
 607732ce9ac4073eefc1bfe82e81d4f44ceee4a9  3cp7.1.A         18.301    0.272  0.239   1.390 X-ray           0.084 HHblits     
 9131db0a1fef7c562fd82b66a3be0b393817de10  3cp7.1.B         18.301    0.272  0.239   1.390 X-ray           0.087 HHblits     
 19ed945785094767aee14704fcc74bd42623626d  5g1d.1.A         17.007    0.302  0.229   2.810 X-ray           0.095 HHblits     
 8e750849c3736f7e427e6895ab45d059c66f93c4  5g1e.1.A         17.007    0.302  0.229   1.920 X-ray           0.095 HHblits     
 d2e8c720280b6fde57805a63370046edd3a77675  5g1e.1.B         17.007    0.302  0.229   1.920 X-ray           0.093 HHblits     
 34eba3b20841399f1b8667b56e9ddca81bab44cc  1p3c.1.A         15.789    0.276  0.237   1.500 X-ray           0.090 HHblits     
 097d7b812412d87c53f006f6ab25b2fa7a4f1a87  4jj0.1.A         22.759    0.312  0.226   1.800 X-ray           0.076 HHblits     
 342346ceb4276d5e32b29770b1fbaf7b9fd4cda2  1zyo.1.A         14.379    0.270  0.239   2.400 X-ray           0.093 HHblits     
 7bd1a036ba6bfb3313a31e855f006ea1dd44d8e1  4z33.1.A         15.862    0.308  0.226   2.450 X-ray           0.105 HHblits     
 fd0eae776883b5b3eddb66d9e9e6e589c79b28c5  4z33.2.A         15.862    0.308  0.226   2.450 X-ray           0.109 HHblits     
 08482725073c5b8390e1a60e5aed9b4e93084a8d  7pzo.1.A         23.776    0.317  0.223   2.250 X-ray           0.070 HHblits     
 2caab1c7cad63fd625316ff51d1dc2c287f34a01  6ire.1.B         19.048    0.295  0.229   3.250 X-ray           0.091 HHblits     
 08416a817452698c36035f89c9498e180bd13761  1ybo.1.A         15.972    0.308  0.225   2.300 X-ray           0.104 HHblits     
 3b901642473a4ae26034800711b9979b351fe3af  1ybo.1.B         15.972    0.308  0.225   2.300 X-ray           0.108 HHblits     
 04ce4babf91d8275bfea23aae41ca739ea67b79c  1obz.1.A         15.972    0.308  0.225   1.700 X-ray           0.103 HHblits     
 edf6c07fa3bd7e69726929f1106a13438c540ea5  1obz.1.B         15.972    0.308  0.225   1.700 X-ray           0.104 HHblits     
 e20c03e9480102169f08f8c375a72a91def5bf21  6r9h.2.A         15.972    0.308  0.225   2.000 X-ray           0.104 HHblits     
 0245c8b260b9c672e127fb312e6db48bc83387a2  6r9h.1.B         15.972    0.308  0.225   2.000 X-ray           0.103 HHblits     
 267ea203009250b209c059dab8cfe0e8c192d158  6rlc.1.B         15.972    0.308  0.225   2.200 X-ray           0.105 HHblits     
 02553c0eb2c1a673849e5bbfa4a671defd5368d6  6r9h.2.B         15.972    0.308  0.225   2.000 X-ray           0.104 HHblits     
 229bd0a0b668f3d49733cdfbe49f5b0dfb3b276f  8aak.1.B         15.972    0.308  0.225   2.554 X-ray           0.103 HHblits     
 fc6a72dd29f4126a2c6fbdda570fe11c4999b82c  8aai.1.B         15.972    0.308  0.225   2.760 X-ray           0.105 HHblits     
 59dc2d84f1988771b8ea3a18ba74cb3ccb70965a  8aap.1.A         15.972    0.308  0.225   2.174 X-ray           0.106 HHblits     
 e8bf7db1379243761b243068da341532066a9e5c  8aao.1.B         15.972    0.308  0.225   2.469 X-ray           0.103 HHblits     
 cf93b5295f5f0a0bf2d31e3f806841eacf7e57ee  8aai.2.B         15.972    0.308  0.225   2.760 X-ray           0.106 HHblits     
 46d15febdcf4e42dc77cb10a4a166f1b6aa6d499  8aai.1.A         15.972    0.308  0.225   2.760 X-ray           0.105 HHblits     
 48b017d5c6bb489d846e10833e1a4c4cc2ced5b9  8aak.1.A         15.972    0.308  0.225   2.554 X-ray           0.102 HHblits     
 80465f2372c1069aa2a7b2d6349defe9295ec2cb  8aao.1.A         15.972    0.308  0.225   2.469 X-ray           0.105 HHblits     
 f966c021cbeb928545457f5a5fe2389c725ee789  8aai.2.A         15.972    0.308  0.225   2.760 X-ray           0.105 HHblits     
 26ed997cb31edf59e72f24f16e02c8a82d47d71a  7quw.1.A         18.919    0.286  0.231   1.650 X-ray           0.080 HHblits     
 6226052e78c67bc1a5222f27577ce2f8fce780b7  3suz.1.A         20.280    0.312  0.223   2.700 X-ray           0.033 HHblits     
 febba1d45666f4e81f77d7a0ab6fee91c7b75c92  6m78.1.A         14.667    0.274  0.234   NA    NMR             0.098 HHblits     
 fc8fdf8b69a7983bba58af7aedcc27eed8dbe852  5g1d.1.A         16.552    0.301  0.226   2.810 X-ray           0.092 HHblits     
 c0d659c22dc57d516f66dc5b0a60f6c9b98eb4d7  5g1e.1.A         16.552    0.301  0.226   1.920 X-ray           0.092 HHblits     
 43ab42f0b6511d883cd5fab905d8276d174522f7  5g1e.1.B         16.552    0.301  0.226   1.920 X-ray           0.091 HHblits     
 1e4d5714ec1297c2e6ea0f5d2c452c0b9aecc2bf  5bpe.1.A         18.243    0.284  0.231   2.700 X-ray           0.083 HHblits     
 4e2394c1a15041e91382787f1419f7de7fef5317  4wyt.1.A         22.069    0.300  0.226   2.600 X-ray           0.089 HHblits     
 6aabd4ddd1185dae09f4433517ff5629e61088a4  4wyu.1.A         22.069    0.300  0.226   2.500 X-ray           0.089 HHblits     
 20816cfc409d2f1145ee2de25431a8a0ede7edaf  4wyu.2.A         22.069    0.300  0.226   2.500 X-ray           0.089 HHblits     
 d997ea310b6dfb53090d1ac976357198b27fa045  5kwm.1.A         16.000    0.273  0.234   0.777 X-ray           0.081 HHblits     
 0101f1a3bce37945369d09d59467e94853897445  2rdl.1.A         26.241    0.321  0.220   2.500 X-ray           0.070 HHblits     
 12702b8442800c29bb95e32affcabb90585a0b8a  4kfw.1.A         18.493    0.294  0.228   2.700 X-ray           0.093 HHblits     
 39fd735068b05d7792f896dc16b261863e5c5f12  4kfw.2.A         18.493    0.294  0.228   2.700 X-ray           0.091 HHblits     
 90b2b41dab02cc380253e406d9e46521198c80c4  3rle.1.A         18.493    0.293  0.228   1.649 X-ray           0.095 HHblits     
 6d6a47fced6c1a99d242bb3faee60ca7aa1c3c99  3r0h.1.A         17.931    0.297  0.226   2.600 X-ray           0.094 HHblits     
 190e7b54ce621394cc9ba1c306ef376d78e10a5f  3r0h.7.A         17.931    0.297  0.226   2.600 X-ray           0.094 HHblits     
 f4807eab16faafa1c10d25710693dffcd7024c82  6icf.1.A         24.476    0.308  0.223   4.000 X-ray           0.122 HHblits     
 e05c7669eea04fafa609bf31490a70a48009fd82  1p1d.1.A         17.808    0.292  0.228   NA    NMR             0.084 HHblits     
 57947056a758546aff3b3e489a4b8e51dd43aaa5  6ire.1.B         22.378    0.306  0.223   3.250 X-ray           0.087 HHblits     
 049ce91486f4b477ca1c809cb0bf52120468fe42  6icf.1.A         23.776    0.306  0.223   4.000 X-ray           0.113 HHblits     
 92ae9fc385b8f49d064f62148ee4a21bd4fe4b05  3k6y.1.A         39.535    0.386  0.201   1.300 X-ray           0.100 BLAST       
 3ec07a2dd6f5e1190fb15e4d4e74c1e8253776f2  3k6z.1.A         39.535    0.386  0.201   1.750 X-ray           0.102 BLAST       
 e498d91b3af4d554ccaf1daade638fa364c42be0  6akq.1.A         23.776    0.305  0.223   1.900 X-ray           0.109 HHblits     
 3d9b4598c75aab554c98758d106a870ff72f0ff6  6al0.1.A         23.776    0.305  0.223   2.600 X-ray           0.111 HHblits     
 55249455f20f41294ab573f84a78d4661ec88a06  6akq.1.A         23.776    0.305  0.223   1.900 X-ray           0.114 HHblits     
 233bfc6be09bb4053d270b2619d55097265d9983  6al0.1.A         23.776    0.305  0.223   2.600 X-ray           0.117 HHblits     
 b7236aca71d25a1c0325849e27728cdfaaabbad0  3lt3.1.A         37.984    0.384  0.201   2.100 X-ray           0.097 BLAST       
 536d35902f9721d3aa20a3a0f708931ced2bfbe8  3r0h.1.A         18.056    0.298  0.225   2.600 X-ray           0.092 HHblits     
 26263258fb0dd09586a3d2348742580ccbd567b8  3r0h.7.A         18.056    0.298  0.225   2.600 X-ray           0.091 HHblits     
 f68a70a09c9ee1ba283598f586b345866f16f02f  5g1d.1.A         15.862    0.292  0.226   2.810 X-ray           0.092 HHblits     
 1591f14c134dbaf37e1e1cf604d323f4aaa687af  5g1e.1.A         15.862    0.292  0.226   1.920 X-ray           0.090 HHblits     
 8b143fbfd29ec2e034d61bf9f4fc6c8a1c22ac19  5g1e.1.B         15.862    0.292  0.226   1.920 X-ray           0.089 HHblits     
 4c95261ddb0692896e9ed24381c60a5576c913b7  1u3b.1.A         18.310    0.307  0.222   NA    NMR             0.098 HHblits     
 f1ae5f086465e039ae6037f04f99561492add902  3tgk.1.A         21.277    0.312  0.220   1.700 X-ray           0.070 HHblits     
 134253f21eb8a89c7712e3a949c72435160424bb  2qt5.1.A         23.239    0.306  0.222   2.300 X-ray           0.084 HHblits     
 f8f9abd5030811533a9cd7fbb446819bcad948d7  2qt5.2.A         23.239    0.306  0.222   2.300 X-ray           0.083 HHblits     
 f8b32255056355aaec81e7c86bb1d520956086f8  3suz.1.A         19.014    0.305  0.222   2.700 X-ray           0.032 HHblits     
 2f2ff16977cf0dc0090471f85e697a4fa8425407  6ire.1.B         18.182    0.298  0.223   3.250 X-ray           0.087 HHblits     
 6a36bf8850ad23686cc8e019f667729097b622f5  3gsl.1.A         20.423    0.303  0.222   2.050 X-ray           0.090 HHblits     
 1cd2c3a481be5da3766f7b7a457a6ba0fd57092d  3gsl.2.A         20.423    0.303  0.222   2.050 X-ray           0.089 HHblits     
 f9db0fde7ec25a17cc87d21976cf8af85cf784dd  1fuj.1.A         22.857    0.314  0.218   2.200 X-ray           0.076 HHblits     
 3c8ef6bbaec60713cee2fb2ca9d3c3261bac13ad  1fuj.1.B         22.857    0.314  0.218   2.200 X-ray           0.076 HHblits     
 d4ea2b521772360b25f51728c112b552caf26708  1fuj.1.D         22.857    0.314  0.218   2.200 X-ray           0.075 HHblits     
 21247bc4153b9cd0394f4ec1ee39c73d57e35f04  3zrt.1.A         19.718    0.301  0.222   3.398 X-ray           0.091 HHblits     
 9901855cded57588213d598e5455d1ddb14ade03  3zrt.1.B         19.718    0.301  0.222   3.398 X-ray           0.089 HHblits     
 47d809264d963abe4bf226e857431b92331e086e  3zrt.2.B         19.718    0.301  0.222   3.398 X-ray           0.071 HHblits     
 43f346aec1f8b0f11b8a29ab53b778861b1bcd76  2ka9.1.A         19.718    0.301  0.222   NA    NMR             0.087 HHblits     
 ee7c25c2acd98e201ba226fa48745ec45badf852  6spv.1.A         19.718    0.301  0.222   2.040 X-ray           0.090 HHblits     
 73ab23f9d5d7f89b45fc0be929862dd5ccbdaef5  3r0h.1.A         21.277    0.305  0.220   2.600 X-ray           0.086 HHblits     
 17bac7fb0d83dc04fdb33f75ae2838f55908fec9  3r0h.7.A         21.277    0.305  0.220   2.600 X-ray           0.084 HHblits     
 018a667db5a09fdfc845bfa41ee2dce1bc67641d  1amh.1.A         19.149    0.305  0.220   2.500 X-ray           0.073 HHblits     
 b001aa35f1ae9d2262cd6a411a123373b4d8c606  3suz.1.A         20.000    0.310  0.218   2.700 X-ray           0.033 HHblits     
 2d575deb9e4ee14a8496f49756567e54dc56ba43  1and.1.A         19.149    0.302  0.220   2.300 X-ray           0.074 HHblits     
 4a3874cf2c1fe76800288f1e4a6d56612780d636  1ane.1.A         19.149    0.301  0.220   2.200 X-ray           0.075 HHblits     
 34d0021544c0fc6641b060933066b0dfe4e09a30  1fy8.1.A         19.149    0.301  0.220   1.700 X-ray           0.071 HHblits     
 8bf6556cd4cabca6d1580cc3a13b6d81a4bfeba3  1f7z.1.A         19.149    0.301  0.220   1.550 X-ray           0.072 HHblits     
 dbd41f70390348b70f90c770902efaa56641b4a9  1co7.1.A         19.286    0.305  0.218   1.900 X-ray           0.074 HHblits     
 4eb77334554543993bf71c7c5527ce541064c3d8  1slw.1.B         19.149    0.299  0.220   2.000 X-ray           0.073 HHblits     
 7010589438bd324bbb3a0f00635a1f64194b7e04  1ql9.1.A         20.000    0.304  0.218   2.300 X-ray           0.074 HHblits     
 52c9bbcfd22f9368133754327e28d535d57d673d  1u3b.1.A         18.705    0.309  0.217   NA    NMR             0.106 HHblits     
 a9cffafb9df1515d8e1400f87e8a05c194ed6eda  2anw.1.A         20.567    0.298  0.220   1.850 X-ray           0.068 HHblits     
 bb61070582ec56c51cbc4776158fdfc46d44c476  3tgj.1.A         17.730    0.297  0.220   2.200 X-ray           0.072 HHblits     
 71d36265a6239270e178567bffb0fa6726b925e2  1bra.1.A         18.440    0.297  0.220   2.200 X-ray           0.075 HHblits     
 8ef903083b04b24a090b83b97b78ec2e3cea9354  1f5r.1.A         18.440    0.297  0.220   1.650 X-ray           0.073 HHblits     
 7b8c9957d3e7f92208d5fb161218d23e8cc1174b  1mct.1.A         19.149    0.297  0.220   1.600 X-ray           0.075 HHblits     
 8766a09c02787c78aaa585bade03fcb8d770b07e  1qqu.1.A         19.149    0.297  0.220   1.630 X-ray           0.074 HHblits     
 8d60bc91a55d68c3ba51f7170f9a7abcb1295fa7  6q12.1.A         21.168    0.319  0.214   2.200 X-ray           0.079 HHblits     
 c2c0947e3791b90178ea6aba1a9a0a46a8b0a9b3  1u3b.1.A         17.857    0.302  0.218   NA    NMR             0.099 HHblits     
 8572785666f2f7a030b74b6f79a3c9a9046c3c55  5ilb.1.A         12.500    0.280  0.225   1.852 X-ray           0.092 HHblits     
 7a276b515dffc8667daf0c67a1ae30c2740c78ae  1azz.1.A         23.571    0.301  0.218   2.300 X-ray           0.073 HHblits     
 a4959646de15f393781fce0bc9ef106b9c327384  1fxy.1.A         23.741    0.306  0.217   2.150 X-ray           0.079 HHblits     
 0a81fd60c8b8925f766937460a1f1e61c0160e9d  1bzx.1.A         15.603    0.295  0.220   2.100 X-ray           0.074 HHblits     
 0f91cf9fdef5f2e5ad8ed99dfac971fa40005498  3fp7.1.A         18.571    0.300  0.218   1.460 X-ray           0.075 HHblits     
 ba2d52e190afb88fdc2286d87c605584a47f15bd  1k9o.1.B         18.571    0.300  0.218   2.300 X-ray           0.074 HHblits     
 7850fa966e594ae828a5a8d9952e8e4df4d19748  2gv7.1.A         21.277    0.295  0.220   2.200 X-ray           0.073 HHblits     
 ba7990e6297acf5a7e557059064967ef2387a960  1eaw.1.A         21.277    0.295  0.220   2.930 X-ray           0.075 HHblits     
 1bef30f4aad5e5d26f5e0e81775cda4d10d88abf  1eaw.2.A         21.277    0.295  0.220   2.930 X-ray           0.076 HHblits     
 f9ff62080514a6545036eea12e4fb186b41896a7  1slu.1.B         19.286    0.300  0.218   1.800 X-ray           0.071 HHblits     
 d2759cd4692622995e21e7c3cd2e824ecac1887b  1npm.1.A         20.000    0.300  0.218   2.100 X-ray           0.073 HHblits     
 9e58ffafd966c1fa9d1d8c34c110385d82f68969  1ezs.1.C         17.730    0.294  0.220   2.300 X-ray           0.074 HHblits     
 f742205d4aedeedfb94f934c583eeb0db582bb2e  1j15.1.A         18.440    0.294  0.220   2.000 X-ray           0.076 HHblits     
 b5e1fd2fdcedfac516873a34b0495806f4a67bd7  1anb.1.A         18.571    0.300  0.218   2.800 X-ray           0.076 HHblits     
 de2beb8a8e857771f78f5b916dd3375e91e997ba  1euf.1.A         19.149    0.294  0.220   2.400 X-ray           0.068 HHblits     
 f5539f1a1f06e4008a37399f4b32aa70f868c262  1an1.1.A         18.440    0.294  0.220   2.030 X-ray           0.077 HHblits     
 247b8cb9afc85cbea551536cd9cdacb8471361b9  1op0.1.A         20.863    0.305  0.217   2.000 X-ray           0.063 HHblits     
 1d309e3520f0e728efd78938c60f6f724f910cb1  5ms3.1.A         20.000    0.299  0.218   2.300 X-ray           0.075 HHblits     
 024589069248a12553e641c19512c9ac99507762  5ms4.2.A         20.000    0.299  0.218   2.100 X-ray           0.075 HHblits     
 3a2bfe71ef0503070ae92839430e0e11e9b227c6  5ms4.3.A         20.000    0.299  0.218   2.100 X-ray           0.075 HHblits     
 130548883d00b881737129af3cf572894dfb32ed  5ms4.4.A         20.000    0.299  0.218   2.100 X-ray           0.075 HHblits     
 3b87e9771e219848b3a10087010c86e476371a4e  5ms4.1.A         20.000    0.299  0.218   2.100 X-ray           0.075 HHblits     
 ce99205542cf7ebb64579b65b8dd1d0b466ec9ae  1mbq.1.A         14.894    0.293  0.220   1.800 X-ray           0.074 HHblits     
 26544ace14cf77df92116cfc85da0a952eaf067f  3myw.1.A         18.440    0.293  0.220   2.500 X-ray           0.075 HHblits     
 14d371e89ca4bd466665b368180b589e11ebb3d1  1trm.1.A         17.730    0.293  0.220   2.300 X-ray           0.075 HHblits     
 c9ecd6082c5869e19a3875fd0880c43d2e0e08e7  1a7s.1.A         19.718    0.286  0.222   1.120 X-ray           0.066 HHblits     
 8d17e66a189165db74dc49a63318ee5696e00df7  2tbs.1.A         14.894    0.292  0.220   1.800 X-ray           0.074 HHblits     
 3641a36a16ef8d3b76a39d5d04952416ce8306f8  3nps.1.A         22.143    0.297  0.218   1.500 X-ray           0.075 HHblits     
 47a7ffd256f2f0f2680f4800582478001b2c40fa  1anc.1.A         17.857    0.297  0.218   2.200 X-ray           0.075 HHblits     
 35d39dc7abb6ae7855d63fcf8308d3b823fff64a  1avx.1.A         19.286    0.295  0.218   1.900 X-ray           0.073 HHblits     
 ae31d7297157b5d70c6e7a5a33132da05a7b24ed  1ldt.1.A         19.286    0.295  0.218   1.900 X-ray           0.072 HHblits     
 147488759dcf13e789fb1dcee0e9fa4a1a1af0f3  1tx6.2.A         19.286    0.295  0.218   2.200 X-ray           0.072 HHblits     
 6b5e5ee16f93f94aab3ee2d68a5b358374e6772f  1s83.1.A         19.286    0.295  0.218   1.250 X-ray           0.072 HHblits     
 676d7ae9009f8815bf4100ed546cce3394e50ef8  1dpo.1.A         17.857    0.295  0.218   1.590 X-ray           0.072 HHblits     
 1eff89065f0535bb5de8da44c25b84e3e4405b61  3h7o.1.A         17.857    0.295  0.218   1.850 X-ray           0.071 HHblits     
 20ced23ecee66ed68f3cc17d07a13839a1935ee7  4nsv.1.A         17.606    0.284  0.222   0.900 X-ray           0.076 HHblits     
 15b1623dae2feeb01f25b28361d21843add055b8  3i78.1.A         20.714    0.294  0.218   3.000 X-ray           0.073 HHblits     
 56b95e723755e22a844a8a119a8c4c2df312272e  1bit.1.A         15.000    0.294  0.218   1.830 X-ray           0.073 HHblits     
 ac2e005871f50dc094760a442eb627f733d21159  1nn6.1.A         22.857    0.294  0.218   1.750 X-ray           0.065 HHblits     
 e807b3703994ff3230f91768978e44365bc5a85b  1hj8.1.A         15.714    0.294  0.218   1.000 X-ray           0.071 HHblits     
 16767770d1c81edb1470a0266f1a68b64c7b20b4  4an7.1.A         18.571    0.294  0.218   2.230 X-ray           0.075 HHblits     
 52d14afb85b42e8493ba2f021affd10e0038441e  1utk.1.A         15.000    0.294  0.218   1.530 X-ray           0.072 HHblits     
 4fe816c7275e43e4e20d4974946b9f9e15086397  1utj.1.A         15.000    0.294  0.218   1.830 X-ray           0.071 HHblits     
 b0e3dc7efe64cb4b2d575f82387692530d338b8d  7xs0.1.A         25.191    0.346  0.204   2.590 X-ray           0.100 BLAST       
 dae30b5830401ab37366390d1ccb1d84c04010d1  7xs2.1.A         25.191    0.346  0.204   2.150 X-ray           0.103 BLAST       
 8cf3287461ba661e49608a01e7c675a6adc41f36  5y2d.1.A         25.191    0.346  0.204   3.700 X-ray           0.023 BLAST       
 0b2ae6428ee54de45b831d9df0944c1a75cd2ad3  1fy1.1.A         19.858    0.287  0.220   2.500 X-ray           0.067 HHblits     
 df32b11663a275d4e2f01ae8c3267efbba92d69a  1y59.1.A         17.021    0.287  0.220   1.200 X-ray           0.076 HHblits     
 fb680ab597530e7be9762250ba2af40f932cd6b7  3s69.1.A         20.863    0.298  0.217   1.430 X-ray           0.063 HHblits     
 3df3014cdd7b9db37b2d39a467a23d551f6e04ca  1zr0.1.A         16.312    0.287  0.220   1.802 X-ray           0.076 HHblits     
 547c0cf75e4dd0e124725618bd8d87debe5ae9e3  1ntp.1.A         16.312    0.287  0.220   1.800 neutron diff.   0.075 HHblits     
 d736998967cdd916f953026377e0ccee873549ab  3p8g.1.A         22.143    0.292  0.218   1.200 X-ray           0.072 HHblits     
 21975bde113d7e540ded8273c2b377d05259f72e  1fy3.1.A         19.149    0.287  0.220   1.890 X-ray           0.066 HHblits     
 20d7c781d250c10b89f4a088d773f17f90cb7d47  2eek.1.A         15.603    0.287  0.220   1.850 X-ray           0.073 HHblits     
 f5d13eae217b724e6f2e543aaef1fd2c2b1c7c02  4is5.1.A         21.429    0.292  0.218   1.480 X-ray           0.074 HHblits     
 36e873340430ff96b1c6c90b84ef8e5c5e203039  1ton.1.A         19.424    0.297  0.217   1.800 X-ray           0.074 HHblits     
 57749144b4282612cdab33747dda9d946bbeea44  8blu.3.A         15.108    0.297  0.217   1.500 X-ray           0.094 HHblits     
 b5fbbebdaddc93fb09d9b1418f3a36e55433ca40  8blu.2.A         15.108    0.297  0.217   1.500 X-ray           0.094 HHblits     
 bfc2b5f4106f78cf80bbd518c982f27636cab14c  8blu.1.A         15.108    0.297  0.217   1.500 X-ray           0.096 HHblits     
 2c9160a95e278def64b46621eb6f4f1b63c9dffc  8blv.2.A         15.108    0.297  0.217   1.500 X-ray           0.094 HHblits     
 209dc249f46fd1b92c93431336d011ceec2ee7ce  8blv.1.A         15.108    0.297  0.217   1.500 X-ray           0.097 HHblits     
 fe3ce4b3db8596a9e3d7c56bf6cb837f9b245ec4  7fsn.4.A         15.108    0.297  0.217   2.400 X-ray           0.092 HHblits     
 f89b8c16cf6d8ae5be6bb5dbfe1cc568a99fef27  7ft2.4.A         15.108    0.297  0.217   2.040 X-ray           0.094 HHblits     
 e089ebbbcafa12122fb1a78cc72d2739e18707ce  1v2n.1.A         17.021    0.286  0.220   1.800 X-ray           0.071 HHblits     
 c75abd530ff15f9d196760bcc045fd19382ccdb6  2zps.1.A         15.000    0.291  0.218   1.550 X-ray           0.071 HHblits     
 4c58a8df4a20d351324905128942811b1c41219c  4niv.1.A         16.429    0.291  0.218   1.000 X-ray           0.065 HHblits     
 fca53175e0d8040d3ad5657252295b7424c971ec  3qk1.1.A         17.143    0.291  0.218   2.080 X-ray           0.073 HHblits     
 c9b760bb8bd16f6eb5562a0961ec4eb05dbd2205  1op2.1.A         20.290    0.302  0.215   2.100 X-ray           0.064 HHblits     
 b1eef5785ca852a2cdad3b4788dbfa09dc3cbe85  1h4w.1.A         17.143    0.291  0.218   1.700 X-ray           0.073 HHblits     
 9874a1198658d0d86d72617e308e7760599b7e94  1sgf.1.C         18.571    0.290  0.218   3.150 X-ray           0.073 HHblits     
 f78df1cdd799e8c3a93e02f6c32f6b1750eb6cef  2zpq.1.A         15.000    0.290  0.218   1.900 X-ray           0.071 HHblits     
 dde04b2b22cebadf9bd02b3c3a30c11eb0061dc6  7cbk.1.C         18.571    0.290  0.218   2.700 X-ray           0.081 HHblits     
 4566a91c6bbea7843797456b2740e176e0e65d84  7whu.1.A         18.571    0.290  0.218   2.890 X-ray           0.079 HHblits     
 30955d8ad580272f6622329fcc8eaf4a4d3d06ca  7whu.4.A         18.571    0.290  0.218   2.890 X-ray           0.077 HHblits     
 d2e20325642bec3304de6ade2db2467b5ab89678  7whu.2.A         18.571    0.290  0.218   2.890 X-ray           0.076 HHblits     
 9d07d7cec348b5d4dde5f73328e03b5b48a18804  7whu.3.A         18.571    0.290  0.218   2.890 X-ray           0.077 HHblits     
 d0d927359f50a2134cf563597d714429178b8fa7  1f0u.1.A         16.429    0.290  0.218   1.900 X-ray           0.074 HHblits     
 6bde42b84a5a5d34da04443c16582ab56ac27e71  1ezx.1.C         16.429    0.290  0.218   2.600 X-ray           0.046 HHblits     
 bd8a662b44fec58ff53b24fd7f20fa810e1b3c11  4nsy.1.A         16.901    0.279  0.222   1.100 X-ray           0.075 HHblits     
 5cde2253048d3686124625ce2cf0c2869cdb9bd8  2aip.1.A         18.841    0.301  0.215   1.650 X-ray           0.068 HHblits     
 3911681ea6ec4b0857da4793d4de964428505a65  4b1t.1.A         15.603    0.284  0.220   1.780 X-ray           0.074 HHblits     
 86f18f4d3aaf9ecc734a030f755486b8aaa708de  6mrq.1.A         16.429    0.290  0.218   1.288 X-ray           0.073 HHblits     
 c75421155ecd0d328f3b0f46090edfe67ae45125  1a0j.1.B         17.857    0.289  0.218   1.700 X-ray           0.072 HHblits     
 e5b71c8285048ab8a4fa7c28b42fca7cf49e0efe  1a0j.1.A         17.857    0.289  0.218   1.700 X-ray           0.072 HHblits     
 f2fc4dceb016248bd89fb5e0ed3770cb67cbb71f  3upe.1.A         16.312    0.283  0.220   1.540 X-ray           0.075 HHblits     
 5693e625d1e8f8129e405c3bc8744c3cca2bd49d  4b2a.1.A         15.603    0.283  0.220   1.890 X-ray           0.072 HHblits     
 2a4527824b408d1f0219c1d47f62809255b52c1e  3v13.1.A         16.312    0.283  0.220   1.630 X-ray           0.073 HHblits     
 e23f265b88c8194f140bd7f2a3e51958b0bbdd83  2zgj.1.A         17.730    0.283  0.220   2.300 X-ray           0.077 HHblits     
 d3f42e8beeadbab13c967e00c5142473378f060c  1g3b.1.A         16.429    0.288  0.218   1.800 X-ray           0.073 HHblits     
 8e4eacba8f29539bb40448bdbdfea71295a3f587  2ftl.1.A         16.429    0.288  0.218   1.620 X-ray           0.074 HHblits     
 410e5c86adfe7993de2bba721ec06b5e8faa9f82  3uns.1.A         16.312    0.282  0.220   1.800 X-ray           0.075 HHblits     
 053873b1697fe4e2b53a93ac1a613609b29481ba  1gdn.1.A         16.312    0.282  0.220   0.810 X-ray           0.078 HHblits     
 a3c9c69f7770d1fa95f4b4c1d52bd16ea1ecf3d9  3p95.1.A         15.714    0.288  0.218   1.299 X-ray           0.072 HHblits     
 6e68db6f64c4f89898d91990ef33d3798155aa27  3l3t.4.A         15.714    0.288  0.218   2.378 X-ray           0.072 HHblits     
 a348fab70cd4af4d35345d20823c6a58d8aca89e  6gfi.2.A         15.714    0.288  0.218   2.300 X-ray           0.074 HHblits     
 97d6f7492b70bf7e4fd584ecd54b2d403f0de8c4  6gfi.1.A         15.714    0.288  0.218   2.300 X-ray           0.075 HHblits     
 28ec80c1cfdb13749225b5ea95e5048b11571608  2r9p.2.C         15.714    0.288  0.218   1.400 X-ray           0.073 HHblits     
 5393ddb4ec8becccace600905e1fc86f1fc5e08e  2tgp.1.A         16.429    0.288  0.218   1.900 X-ray           0.074 HHblits     
 ef2a39c0fffab0000a94b2042265fee9ac12e5ab  1tgs.1.A         16.429    0.288  0.218   1.800 X-ray           0.072 HHblits     
 b2d03960677856cfc882716a92da192f7af78293  1tgt.1.A         16.429    0.288  0.218   1.700 X-ray           0.073 HHblits     
 3587e88196d2bbb9ac968aec78b947fc627daeb9  1btp.1.A         16.429    0.288  0.218   2.200 X-ray           0.074 HHblits     
 5899f946c3b5f36905d6d29141d1e2c6a8822873  2tgd.1.A         16.429    0.288  0.218   2.100 X-ray           0.070 HHblits     
 a5c7b3aa046387531cbd75ff61a1b12f804a9812  1hj9.1.A         16.429    0.287  0.218   0.950 X-ray           0.074 HHblits     
 779308271ae9f588811e25696a5eb301489c99ea  1trn.1.A         15.000    0.287  0.218   2.200 X-ray           0.074 HHblits     
 bc0dce492b7e16d9d9c46e3a6c9573fe9744489c  1trn.1.B         15.000    0.287  0.218   2.200 X-ray           0.074 HHblits     
 f0ed87b923018923ab7a48f41e5c29e25e18b930  1ppg.1.A         17.986    0.293  0.217   2.300 X-ray           0.075 HHblits     
 6f02577cb58df6e7799cce35bba920842af5e008  1h1b.1.A         17.986    0.293  0.217   2.000 X-ray           0.072 HHblits     
 59edeefa988cc2030ed02b8f3cd9bd01c37a84e7  6sma.1.A         17.986    0.293  0.217   2.590 X-ray           0.073 HHblits     
 e593c65b1128c77c5d6d7c0ed50a5ec0610bd12f  6f5m.2.A         17.986    0.293  0.217   2.700 X-ray           0.074 HHblits     
 83a58e071ede53f9dda27e14e1eeb2b75bb14ca9  1ppf.1.A         17.986    0.293  0.217   1.800 X-ray           0.068 HHblits     
 a49799310fcfda9b6db839680b8cfa8a3ce26b11  6f5m.1.A         17.986    0.293  0.217   2.700 X-ray           0.074 HHblits     
 a5985a59ff86fa1057f6e4ac03c697607f752298  1h1b.1.B         17.986    0.293  0.217   2.000 X-ray           0.073 HHblits     
 c31e01c99beef8dee9da3f7c06cf0178ee8dc2b7  5a8y.1.A         17.986    0.293  0.217   1.900 X-ray           0.073 HHblits     
 fac2b9dcc3c0b96007dbc9200e732a35b6211c9b  5a0c.2.A         17.986    0.293  0.217   2.100 X-ray           0.073 HHblits     
 6abb7827403187c6fc8302eb6fc4ca9c02a57b4d  2z7f.1.A         17.986    0.293  0.217   1.700 X-ray           0.072 HHblits     
 eb4057fe5dede0536a59be22534d372cf36f9076  3q77.1.A         17.986    0.293  0.217   1.998 X-ray           0.072 HHblits     
 28b73a58c103edaccafa91562377237afd5a6cdf  4wvp.1.A         17.986    0.293  0.217   1.630 X-ray           0.070 HHblits     
 9576f62e1d29ce478b5bb8c3f197fabbf0542f21  8d4q.2.A         17.986    0.293  0.217   2.200 X-ray           0.075 HHblits     
 4676e9ae8857944f6ee769f5b1ed813daa86a8d9  8d4u.2.A         17.986    0.293  0.217   1.900 X-ray           0.069 HHblits     
 3781f72a7c7b67bf9d681bdd72c11fc0d0fc3e87  8g25.2.B         17.986    0.293  0.217   1.800 X-ray           0.073 HHblits     
 36c7afcba014f2c6197a5733b828c794d976cee5  8g24.1.B         17.986    0.293  0.217   1.820 X-ray           0.074 HHblits     
 5eac39601e8dad43fba786e733168483adb297b1  8g25.3.B         17.986    0.293  0.217   1.800 X-ray           0.065 HHblits     
 13b25ca9dd5b9f5cb5fd902339d489c8093506d5  8g25.1.B         17.986    0.293  0.217   1.800 X-ray           0.075 HHblits     
 ba363db3aa916c2509249ada76e815a6eb5ef06f  8g26.1.B         17.986    0.293  0.217   1.850 X-ray           0.068 HHblits     
 af6a55175734343768c004523da78e5646b860d6  1arb.1.A         17.021    0.281  0.220   1.200 X-ray           0.077 HHblits     
 0936a983cf4e628b2952a465729acfd7a074ed20  3pwb.1.A         16.312    0.281  0.220   1.630 X-ray           0.078 HHblits     
 3140d2f14e5bdbf9b4030980cd6d48b754cafaef  1v2k.1.A         16.312    0.281  0.220   2.000 X-ray           0.074 HHblits     
 ea7ee855b894f8e3b9c3fca43b8f518df8f1ee4e  1v2s.1.A         15.603    0.281  0.220   1.720 X-ray           0.074 HHblits     
 aa2c8a7ad216a1790b1ad4ef1cffc90f46861fe5  2zpr.1.A         14.286    0.287  0.218   1.750 X-ray           0.072 HHblits     
 cef9555c86f269b66d076979d917d9572371a253  1mtu.1.A         16.429    0.287  0.218   1.900 X-ray           0.075 HHblits     
 00145d274df56e5eca285781ab1c5df2905d1a11  2qn5.1.B         16.429    0.287  0.218   3.000 X-ray           0.072 HHblits     
 c5b5e409d91a91b134098c469835916e8fc5b268  6dwu.26.A        16.429    0.287  0.218   3.960 X-ray           0.074 HHblits     
 4a3d14d0ab7991fe9470fcf674112d3b43984af9  4aor.1.A         16.429    0.287  0.218   1.702 X-ray           0.075 HHblits     
 9b6ad5c37b24d69adbc2b19e9f2dd09c27133dfa  1ejm.1.A         16.429    0.287  0.218   1.850 X-ray           0.074 HHblits     
 7c75aed77ec115787b97ea98730bf466bf3f8b5b  3veq.1.A         16.429    0.287  0.218   2.250 X-ray           0.074 HHblits     
 8126580aa58552e126fbbfcda9745f5499db677a  1oph.1.B         15.714    0.287  0.218   2.300 X-ray           0.076 HHblits     
 a53e6cb7ac7f9f4ef1e8afeeefa17cbf2fd83cfb  1bqy.1.A         18.705    0.292  0.217   2.500 X-ray           0.068 HHblits     
 b1a3649e497fc9a459c6f72af9e5fed8ec76190e  1kyn.1.A         19.149    0.281  0.220   3.500 X-ray           0.071 HHblits     
 047b44d9c6c06ee0ccd3ebc4dee3b6e37035d773  1kyn.2.A         19.149    0.281  0.220   3.500 X-ray           0.070 HHblits     
 b1da1c450f47981e4cc71d113a237b8554467c5f  4gso.1.A         17.857    0.286  0.218   2.600 X-ray           0.068 HHblits     
 4bc4433cb299d623e54827092c89a3830f170439  1zzz.1.A         16.429    0.286  0.218   1.900 X-ray           0.074 HHblits     
 27a58d1d033c4ebc451115d8f5079b9b7f908148  4gux.1.A         16.429    0.286  0.218   1.803 X-ray           0.074 HHblits     
 181e8b559cc8699130535d6ed4b3abd52091b0c1  1v2o.1.A         15.603    0.280  0.220   1.620 X-ray           0.073 HHblits     
 e3481327d5eaebd246ebe11f14a04ab58ef4a0d2  3uqv.1.A         16.312    0.280  0.220   2.400 X-ray           0.074 HHblits     
 21731854513f6be5d0265fc884b8fd5266a7f6d3  5tp0.1.A         17.266    0.291  0.217   1.250 X-ray           0.075 HHblits     
 43a7ed69f5bd6c606785d35d45300bdc3343b012  1b0f.1.A         18.705    0.291  0.217   3.000 X-ray           0.071 HHblits     
 36a8f01430f238d061b30d28c33a46e60873aea1  1gvz.1.A         17.857    0.285  0.218   1.420 X-ray           0.065 HHblits     
 755b9a5b1c31ad90a5911cec8ec70827fce4ce82  2ra3.1.A         15.000    0.285  0.218   1.460 X-ray           0.073 HHblits     
 fe0902b5bb67af8cf33972cddea1408f3161c05b  2ra3.1.B         15.000    0.285  0.218   1.460 X-ray           0.073 HHblits     
 5f04a7d172c2832114c0fff3d44c18eef1e6340f  8blu.3.A         15.328    0.301  0.214   1.500 X-ray           0.091 HHblits     
 730c970c149020ef3b363fc3653dea282a68bc01  8blu.2.A         15.328    0.301  0.214   1.500 X-ray           0.092 HHblits     
 654f96f1d6852270cfa8baa0cf46c1bd5f2b8c6f  8blu.1.A         15.328    0.301  0.214   1.500 X-ray           0.092 HHblits     
 75fbb229af33427e35fe15362536306b1780923a  8blv.2.A         15.328    0.301  0.214   1.500 X-ray           0.091 HHblits     
 e5c0643dab0ace9eac4998a783f387ea4e2cbea4  8blv.1.A         15.328    0.301  0.214   1.500 X-ray           0.094 HHblits     
 5a94fb88114a021fd04ddbec61e0ddce9436520b  7fsn.4.A         15.328    0.301  0.214   2.400 X-ray           0.090 HHblits     
 cc31cb065e4a842391c4d63bb637fe5be249014e  7ft2.4.A         15.328    0.301  0.214   2.040 X-ray           0.092 HHblits     
 d916f004cd1085db73bdd9946d240d1d9cd2e431  6kbr.1.A         15.714    0.284  0.218   2.000 X-ray           0.073 HHblits     
 d3c32cb73e16bb21f1ed15a6229f34f7ae2504b1  2zck.1.A         17.143    0.284  0.218   3.100 X-ray           0.073 HHblits     
 3251ede0006b74dd1c7a56435b41632fcebc7a6b  3qum.2.A         17.143    0.284  0.218   3.200 X-ray           0.067 HHblits     
 f4de927efc3316f3234c626d6eac05434ffee779  3qum.1.A         17.143    0.284  0.218   3.200 X-ray           0.069 HHblits     
 0b4d59495b683a42149b877205b9ba0da579963b  2zch.1.A         17.143    0.284  0.218   2.830 X-ray           0.073 HHblits     
 dbc798e70bcfa64b5a4b7308b7715d6d839ef11b  8adt.1.A         15.714    0.284  0.218   1.400 X-ray           0.073 HHblits     
 ebc2ebdcb0a14110006174743cc77acb60c9c26c  3fzz.1.A         17.730    0.278  0.220   2.500 X-ray           0.064 HHblits     
 7f582a06fa7ebdf8c22fb4bac91fa97d65c40c9d  6qff.1.A         18.571    0.284  0.218   1.640 X-ray           0.071 HHblits     
 f9f34a136a9315ba5d62dbd6a43e34d2e2beab6c  6dwr.1.A         15.714    0.284  0.218   1.319 X-ray           0.074 HHblits     
 3d82d6b5a98456f62ab7980c9afa89cf0c457665  2bdg.1.A         16.429    0.283  0.218   1.950 X-ray           0.071 HHblits     
 2950465ffc6d67cf8467a44e4440b07e3e74eb24  4k8y.1.A         16.429    0.283  0.218   1.000 X-ray           0.069 HHblits     
 8f6c7e3dca5445b04e8f2580dfff23722bf0bbff  3plb.1.A         16.429    0.283  0.218   1.180 X-ray           0.073 HHblits     
 7d85e815ee1ee1c9bf4fa06d26c56d04b8e23db4  8h3s.1.C         15.827    0.289  0.217   NA    EM              0.072 HHblits     
 fb56e0ce3c53cb9b2e4a2f1166e53c15bb7b293a  4m7g.1.A         17.143    0.283  0.218   0.810 X-ray           0.075 HHblits     
 5eb146fa53c6b5c0a8d6b0aa904dc36b64a45434  5xrf.1.A         15.827    0.288  0.217   2.200 X-ray           0.067 HHblits     
 b20548ed5e488167abf76d116302ea9aaacb39cd  1sgf.1.A         16.429    0.282  0.218   3.150 X-ray           0.066 HHblits     
 8f477b995b71c7c988893debc860d3734a52603e  4b2c.1.A         15.714    0.282  0.218   1.430 X-ray           0.071 HHblits     
 0d071bbaa90a6cd98ea6bf8287677113bb4afdce  3plk.1.A         15.714    0.282  0.218   1.530 X-ray           0.075 HHblits     
 80a5981dcfea6d5d73bda8178c9964683a116f6f  1v2j.1.A         15.714    0.282  0.218   1.900 X-ray           0.075 HHblits     
 69afcb3fe8434f0b57ed8f570559f3ce28bacf18  1v2r.1.A         15.714    0.282  0.218   1.700 X-ray           0.074 HHblits     
 ed6786b1edd4f71427f07d37007c46e18da9d2cb  1v2u.1.A         15.714    0.282  0.218   1.800 X-ray           0.074 HHblits     
 da66d081d477fa1157eb395710b369262ab0cbcd  3vfe.1.A         18.705    0.287  0.217   1.880 X-ray           0.072 HHblits     
 5055342289d2ef929c75d3e1995199187a370201  5nx1.1.A         18.705    0.287  0.217   1.853 X-ray           0.073 HHblits     
 2bae19319402c61d51e077f2626480e9991298b5  7qfv.1.A         18.705    0.287  0.217   1.560 X-ray           0.072 HHblits     
 f71c5cff3546c958048ac008e110cddf0b78686d  7qe8.1.A         14.388    0.287  0.217   2.900 X-ray           0.074 HHblits     
 0677dccb87f8056135d7699416b14230a039fc94  7qe8.2.A         14.388    0.287  0.217   2.900 X-ray           0.076 HHblits     
 3b4b4c9ec8e56a7f78d590261d604b03f5127932  1hne.1.A         17.986    0.287  0.217   1.840 X-ray           0.079 HHblits     
 814b102e0c999f4a7edea5c821c479015144a4ba  1v2q.1.A         15.714    0.281  0.218   2.300 X-ray           0.074 HHblits     
 194fb8453a80d300169fd66a08a5a47d8a3e2f42  4nfe.1.A         17.143    0.281  0.218   1.900 X-ray           0.073 HHblits     
 cb3c2eec3dc7acd7b78d2f0eb390ead6a0e20aa3  4dg4.1.A         15.827    0.286  0.217   1.400 X-ray           0.072 HHblits     
 bc03f3dc7c7c00c3581df110f3185ccef598d6b4  6skb.1.A         18.705    0.286  0.217   1.840 X-ray           0.070 HHblits     
 5c130314438519faad9b0d3d60b2e18b5fb77b1f  5fah.1.A         17.857    0.280  0.218   1.100 X-ray           0.068 HHblits     
 3951de382c46fc59a163cf6dc61f4bbe3c73845c  8d4s.1.A         19.286    0.280  0.218   1.950 X-ray           0.069 HHblits     
 300d97a8d5b5cefb041ea3c0e048c361f8213e11  8d4s.3.A         19.286    0.280  0.218   1.950 X-ray           0.068 HHblits     
 ad6773040a37046c559d18038c6db14a07edfbe9  8d4v.1.A         19.286    0.280  0.218   1.850 X-ray           0.070 HHblits     
 f323e7376be25e9cc77f262fb7a129c982e8793b  8g25.3.C         19.286    0.280  0.218   1.800 X-ray           0.070 HHblits     
 a0ad540dde618cde5fabc34d9a53e84b76638bfe  8g24.1.C         19.286    0.280  0.218   1.820 X-ray           0.069 HHblits     
 81a58f86860c7b2f4300dab9c04f66116a44abaf  8g25.2.C         19.286    0.280  0.218   1.800 X-ray           0.072 HHblits     
 3e2f12c1873e05d87bd8e9d9f156828585d4a300  6nvb.1.A         16.547    0.286  0.217   1.636 X-ray           0.072 HHblits     
 c8485d265a4850ca9e29acc6f02aa9d6aff0ac3a  6qfg.1.A         18.705    0.285  0.217   1.680 X-ray           0.071 HHblits     
 9bf5f34767e0245c618614e88e99641f968eeef0  6skd.1.A         18.705    0.285  0.217   2.260 X-ray           0.070 HHblits     
 7c5fabbf623846b3cbbd8732f305030dd349ae2f  6skd.2.A         18.705    0.285  0.217   2.260 X-ray           0.071 HHblits     
 f924e310787ed9b182285a1ac0dc76273c34315e  3bsq.1.A         18.705    0.284  0.217   2.800 X-ray           0.065 HHblits     
 815d47c6b8532ff15d9ed172c61071e92dff3ccf  6qfh.1.A         18.705    0.284  0.217   1.650 X-ray           0.067 HHblits     
 8971f69b03016dc4ec10d0af846ebd7df04dba74  5dk1.1.A         16.429    0.278  0.218   0.938 X-ray           0.074 HHblits     
 75a4a909e57e0a348600aa30d8be9dbe3da47248  1lo6.1.A         18.705    0.283  0.217   1.560 X-ray           0.072 HHblits     
 6c128779b0973692cf3ecf544de2d3d841e3cd7f  4wxv.1.A         14.388    0.283  0.217   2.100 X-ray           0.074 HHblits     
 38974629fb401354af03d1c80cfa0ab0ab12285a  5lpf.1.A         17.857    0.277  0.218   2.700 X-ray           0.069 HHblits     
 4f95c44e5f8eeed9abecb9b273a55d16ba8faa4b  5lpf.2.A         17.857    0.277  0.218   2.700 X-ray           0.068 HHblits     
 64abfc0f6ea40e72f36def9f95fc5a9c3f5ca9b8  5lpe.1.A         17.857    0.277  0.218   2.650 X-ray           0.068 HHblits     
 f71058cda6f0f106776060850f84e42c1e41bff7  5lpe.2.A         17.857    0.277  0.218   2.650 X-ray           0.068 HHblits     
 10e588b26ec8fe8eecdf3de8270c07ffe6ad518b  1gvl.1.A         18.705    0.282  0.217   1.800 X-ray           0.069 HHblits     
 70119f5fbad4ef895029fde367b78f3762ef0d7b  4wwy.1.A         14.388    0.282  0.217   1.700 X-ray           0.072 HHblits     
 3522b172ea74e1c7d890d85e5ee28fe17d2754e6  3zzc.1.A         19.708    0.291  0.214   2.100 X-ray           0.067 HHblits     
 a7fb40dfefac99ff7f4b0bd76c871da446b13631  2qxh.1.A         17.986    0.280  0.217   2.000 X-ray           0.072 HHblits     
 311b09da32083135d2c2581788c212fc8120408c  2qxj.1.A         17.986    0.280  0.217   2.100 X-ray           0.071 HHblits     
 f58058959ca09c78d19af0db63b8eada2d65eaf2  2qxg.1.A         17.986    0.280  0.217   2.600 X-ray           0.071 HHblits     
 cb27c9a6bd1c256a37fdf74e2595df6b15374505  5yjk.1.A         17.986    0.280  0.217   2.400 X-ray           0.071 HHblits     
 3a89697c36ec55aaae5e092028639ad4c610b782  6y4s.2.A         17.986    0.280  0.217   2.230 X-ray           0.071 HHblits     
 5c88eb92a5620a243b68b9704d79a3e6fca27b1d  2in2.1.A         22.059    0.296  0.212   NA    NMR             0.066 HHblits     
 c0126ee97f56810358533e2b90185c166e49a07f  2b0f.1.A         22.059    0.296  0.212   NA    NMR             0.069 HHblits     
 39f610917c9605d5f7ce999b5342a5449cfce257  5nfs.1.A         19.708    0.290  0.214   1.800 X-ray           0.068 HHblits     
 1a83503ca12f514966636280496293529c5d1407  8blu.3.A         16.058    0.289  0.214   1.500 X-ray           0.090 HHblits     
 2bc54c234a9d93de5a9acdad684316b69aa1edc8  8blu.2.A         16.058    0.289  0.214   1.500 X-ray           0.090 HHblits     
 bcd3d196f4a8b6a5d626832488c7d0503f500e50  8blu.1.A         16.058    0.289  0.214   1.500 X-ray           0.090 HHblits     
 d8898435efccd9183c2660bf815028c33cd1785f  8blv.2.A         16.058    0.289  0.214   1.500 X-ray           0.089 HHblits     
 2aba714d8adb0214ab1a669a26cc8732dea9eba3  8blv.1.A         16.058    0.289  0.214   1.500 X-ray           0.090 HHblits     
 78c6ef44681f0cad759fa20a4e5c0f0970a8a7ee  7fsn.4.A         16.058    0.289  0.214   2.400 X-ray           0.088 HHblits     
 9cc11e3541ef7a6c70797e5d97461be2c5a1c5e2  7ft2.4.A         16.058    0.289  0.214   2.040 X-ray           0.089 HHblits     
 1ba30c8eb27b67ec69bb95b7d81925f86ecbacb3  7uxg.1.A         15.942    0.283  0.215   2.240 X-ray           0.057 HHblits     
 f16e7f161986fb19c2f490e65fa3bf3c4d2f93e8  5a2p.1.A         15.672    0.306  0.209   2.496 X-ray           0.092 HHblits     
 a5e3d5a8c9bcfce2a486009286725bb844d63dc5  5a2p.1.B         15.672    0.306  0.209   2.496 X-ray           0.091 HHblits     
 6f2e53f755c9282da0361735826329ecf6c171ed  2hal.1.A         11.972    0.261  0.222   1.350 X-ray           0.066 HHblits     
 7c3de2d0a88d7845e221371cedd167f471cb62c4  1eq9.1.A         17.266    0.277  0.217   1.700 X-ray           0.072 HHblits     
 6756f9042c8ae5365fc8eecbd327bab98d88fbd6  3q3y.1.A         19.708    0.288  0.214   1.320 X-ray           0.066 HHblits     
 3dfb6baa5baee6add0da343ef07f00de469ec844  3q3x.1.A         19.708    0.288  0.214   1.900 X-ray           0.065 HHblits     
 533bd054cb385ee030925ceb461a7bd6df16ee39  5iyt.1.A         19.708    0.288  0.214   1.730 X-ray           0.067 HHblits     
 8a72169c1f76e0e908f0fa3777c5e5eeaa75c398  5iyt.2.A         19.708    0.288  0.214   1.730 X-ray           0.066 HHblits     
 79912d8f8494ae9452dacbf7eb8e1ca4bbcd2bba  2wv4.1.A         14.388    0.277  0.217   2.500 X-ray           0.072 HHblits     
 d372105a7a979966ffdf586ed94263855e1f4882  1lvb.1.A         19.853    0.293  0.212   2.200 X-ray           0.068 HHblits     
 5f22d6e4e1e9ade6d137371e66836eea51ff967f  1ao5.1.A         17.391    0.282  0.215   2.600 X-ray           0.070 HHblits     
 da1c723e8d3524ae66676ed182ce794e7e570e08  4z33.1.A         15.672    0.304  0.209   2.450 X-ray           0.097 HHblits     
 627fcdfaec3745f1a25b143a5286ad04b931ac3d  4z33.2.A         15.672    0.304  0.209   2.450 X-ray           0.098 HHblits     
 06618cda9cc1914a1a4c1318484912a95f0554ab  3pv2.1.B         27.559    0.345  0.198   2.150 X-ray           0.097 BLAST       
 81ca16da947916b0f0a6a9f1c4d2505d274d19ee  3pv2.1.A         27.559    0.345  0.198   2.150 X-ray           0.098 BLAST       
 800be639025d06a6006d97d809f12e0ffb138d4e  3pv2.1.C         27.559    0.345  0.198   2.150 X-ray           0.096 BLAST       
 ba007f33234cd69664a2b68df764c9d4f238f3f0  3pv3.1.A         27.559    0.345  0.198   3.100 X-ray           0.097 BLAST       
 5a8046633ab38c7753afcbe7548c19f811bcf526  3pv3.1.B         27.559    0.345  0.198   3.100 X-ray           0.093 BLAST       
 7bad14dffbe4e5594dc443ea71100318f2f7a059  3pv3.1.C         27.559    0.345  0.198   3.100 X-ray           0.092 BLAST       
 8f19fd9022a749c064bd7287e52e18fb7ddaebd3  3pv3.1.D         27.559    0.345  0.198   3.100 X-ray           0.094 BLAST       
 1a15cc67e1e6fe81514d04afd89c5c4d0f67af30  3pv5.1.A         27.559    0.345  0.198   2.400 X-ray           0.096 BLAST       
 a3a0e8f64185a22230d45a68af176dbcad8ccffe  3pv5.1.C         27.559    0.345  0.198   2.400 X-ray           0.093 BLAST       
 6b0d0f339c7088bb602bd8d21c54de67861cce07  3pv5.1.D         27.559    0.345  0.198   2.400 X-ray           0.099 BLAST       
 8ad8abcdd092f0848f4f133a791fd4dcbb90c37d  5a2p.1.A         17.910    0.303  0.209   2.496 X-ray           0.085 HHblits     
 ebd5f1717488ed18ceb70973d1ad57879aaa353c  5a2p.1.B         17.910    0.303  0.209   2.496 X-ray           0.085 HHblits     
 97893c7fadb21915c961be446249d70e28bd3a50  6ku8.1.A         18.978    0.284  0.214   2.050 X-ray           0.066 HHblits     
 07c594457f7ce51c9f79ca7f3c838a48e2657b63  1ybo.1.A         15.789    0.307  0.207   2.300 X-ray           0.098 HHblits     
 08d7cc984fda4403e2a338cba93ee6d20023c8a7  1ybo.1.B         15.789    0.307  0.207   2.300 X-ray           0.101 HHblits     
 4b71f282de88e3d3304044ddfdf0a1b1899560ef  1obz.1.A         15.789    0.307  0.207   1.700 X-ray           0.098 HHblits     
 97383bf7674ab8cf03b52abd33801bf84a0bf5d4  1obz.1.B         15.789    0.307  0.207   1.700 X-ray           0.099 HHblits     
 68a06f77e0b5eed889c01f2b3bb4c37daa786af7  6r9h.2.A         15.789    0.307  0.207   2.000 X-ray           0.099 HHblits     
 dbf7c60a1cfa3ae5769f72e6ec60a02987be0c63  6r9h.1.B         15.789    0.307  0.207   2.000 X-ray           0.099 HHblits     
 a754f395b21dd1546c6787104d057fe89fd7b016  6rlc.1.B         15.789    0.307  0.207   2.200 X-ray           0.100 HHblits     
 e84f66d5ca7bcb4d13114ccdaaa481fa30832065  6r9h.2.B         15.789    0.307  0.207   2.000 X-ray           0.100 HHblits     
 a079bf5b872e0c6dc2ee5d5a2d7c81c355f2645e  8aak.1.B         15.789    0.307  0.207   2.554 X-ray           0.098 HHblits     
 763d1cc0bb04f1adb8e4a6d1a281d20fa2126a2f  8aai.1.B         15.789    0.307  0.207   2.760 X-ray           0.098 HHblits     
 e3c27a4977a9ef5030624e5936ff96a6daee7219  8aap.1.A         15.789    0.307  0.207   2.174 X-ray           0.102 HHblits     
 e774b2b7ae6287e3b0e7e58ce492a9f77568a98a  8aao.1.B         15.789    0.307  0.207   2.469 X-ray           0.097 HHblits     
 0829f54ce9487518408a40d2c376b11d5c6a8338  8aai.2.B         15.789    0.307  0.207   2.760 X-ray           0.099 HHblits     
 19b916410a001717d46b81de34ce90967c586554  8aai.1.A         15.789    0.307  0.207   2.760 X-ray           0.098 HHblits     
 d35810f3d1e15f0058d8c4ab2978f83ab72c3f06  8aak.1.A         15.789    0.307  0.207   2.554 X-ray           0.092 HHblits     
 a31bf6c014563b4e9921d07ea19a17c6e4c0a1ff  8aao.1.A         15.789    0.307  0.207   2.469 X-ray           0.099 HHblits     
 1a7be71aeb401ddee08fc88dc5ca4883fc4ceaf2  8aai.2.A         15.789    0.307  0.207   2.760 X-ray           0.099 HHblits     
 4fd56d86bb923ec13fc17e3d5acb18bfdd61df4c  2ztz.1.A         19.853    0.290  0.212   2.000 X-ray           0.064 HHblits     
 9c5274bce143bd7035b1991e38838cf25b0021d6  2zty.1.A         19.853    0.290  0.212   1.720 X-ray           0.064 HHblits     
 848716a6502675987687f7d38e973367fc67d639  2ztx.1.A         19.853    0.290  0.212   1.720 X-ray           0.068 HHblits     
 d8a6b608a664a92bb770870f060b128c84471a05  2vb0.1.B         19.853    0.290  0.212   2.400 X-ray           0.065 HHblits     
 b9847e0b399373d26c6cdaafdf11b9791cca0b2a  3zz4.1.A         19.853    0.290  0.212   2.100 X-ray           0.062 HHblits     
 b0c3aa414e010b0d4d65cfe38f07fd0a59ec323b  1ybo.1.A         17.910    0.301  0.209   2.300 X-ray           0.087 HHblits     
 56db2750ca6c4eb47d999ff7eca8561e8c5873e4  1ybo.1.B         17.910    0.301  0.209   2.300 X-ray           0.088 HHblits     
 a1b3394f97548e67cf784d6082af4893e3a06e1f  1obz.1.A         17.910    0.301  0.209   1.700 X-ray           0.088 HHblits     
 a8e042af443bd9a5adee5009e51539bed388ff8a  1obz.1.B         17.910    0.301  0.209   1.700 X-ray           0.088 HHblits     
 1a8b6ef437b877a18b15ec76f4d4667e7407342a  6r9h.2.A         17.910    0.301  0.209   2.000 X-ray           0.087 HHblits     
 6a2b000cf97294141073a5958b598d7b35290688  6r9h.1.B         17.910    0.301  0.209   2.000 X-ray           0.088 HHblits     
 d88a9c9858e9fa1c8109a856bad5eb30e3e2f92c  6rlc.1.B         17.910    0.301  0.209   2.200 X-ray           0.087 HHblits     
 9af5deefedb2c4346a106cd3a97de9124c231a33  6r9h.2.B         17.910    0.301  0.209   2.000 X-ray           0.088 HHblits     
 81b1ea101081260fc469607743303feedddd6a56  8aak.1.B         17.910    0.301  0.209   2.554 X-ray           0.087 HHblits     
 72287c3eaecbdfd976be318b1c4f98e06e93c4d7  8aai.1.B         17.910    0.301  0.209   2.760 X-ray           0.087 HHblits     
 0749cca4e489ba5281df94f554ea409ef1803bb9  8aap.1.A         17.910    0.301  0.209   2.174 X-ray           0.087 HHblits     
 2ca3e6c23a3081d77c98ac4d665de0733792b52a  8aao.1.B         17.910    0.301  0.209   2.469 X-ray           0.087 HHblits     
 8c67b93022fa77e7d441beb5ef8e0b7e4ef312c7  8aai.2.B         17.910    0.301  0.209   2.760 X-ray           0.087 HHblits     
 38fd1316ea521d2852d3e9f7104bb6c5d1204b9a  8aai.1.A         17.910    0.301  0.209   2.760 X-ray           0.087 HHblits     
 6612361282bbee1d361229e008c0e0a8d43c3f02  8aak.1.A         17.910    0.301  0.209   2.554 X-ray           0.086 HHblits     
 451912f9ad242ba86e2f66fa0d63cff949cddfb2  8aao.1.A         17.910    0.301  0.209   2.469 X-ray           0.087 HHblits     
 b20b24764a6e8488185caef5b6db8202a2e598e1  8aai.2.A         17.910    0.301  0.209   2.760 X-ray           0.088 HHblits     
 a713096b428aedf01730368c109d58eb4c89c670  3wy8.1.A         15.714    0.267  0.218   1.700 X-ray           0.084 HHblits     
 1a40f7966c19e4c8b52f034639742f9ffbfe8d09  3zye.1.A         20.000    0.295  0.211   1.850 X-ray           0.064 HHblits     
 dafa44d5f559a1f3acb060ef04104462564e9627  4z33.1.A         17.037    0.294  0.211   2.450 X-ray           0.086 HHblits     
 530346da242de5b48e5bcbe05c9ae220a1656eaa  4z33.2.A         17.037    0.294  0.211   2.450 X-ray           0.087 HHblits     
 755949eb65a614b11cbfb24157f501c160312a31  6ku7.1.A         18.978    0.283  0.214   2.150 X-ray           0.066 HHblits     
 6d08d0eb1c47f476fa7ca0c660863edd7a7c836f  2zu1.1.A         19.259    0.294  0.211   1.380 X-ray           0.062 HHblits     
 16d8b33efe50faa0e202c3daf0ccfba348f11207  3zz3.1.A         19.853    0.288  0.212   1.890 X-ray           0.066 HHblits     
 ff2296fe966acd696d2191ed3c91e3516cf30599  1lvm.1.A         19.118    0.285  0.212   1.800 X-ray           0.074 HHblits     
 49ecc9459984155cc86bb9524938210176a13b5e  1lvm.2.A         19.118    0.285  0.212   1.800 X-ray           0.075 HHblits     
 8c04dfc7f34219e5a4df5715dba1de23464f162b  5hm2.1.A         13.768    0.273  0.215   3.200 X-ray           0.070 HHblits     
 c03699fbee5eb51ca878dfd1580dec783be5fc55  5hm2.2.A         13.768    0.273  0.215   3.200 X-ray           0.069 HHblits     
 ef3c966f0b41a1642aaad15e9f5d3288f4c690d6  5hm2.3.A         13.768    0.273  0.215   3.200 X-ray           0.069 HHblits     
 41b355e9f5196df7d29f237b00aa267ef8349723  5hm2.4.A         13.768    0.273  0.215   3.200 X-ray           0.071 HHblits     
 4108868d414d7eb405b4c730440083a10a4156dd  5hm2.5.A         13.768    0.273  0.215   3.200 X-ray           0.072 HHblits     
 e7558f713a85c6d7f2b4ff5ad01ff3cd9f8c30ba  5a2p.1.A         15.909    0.306  0.206   2.496 X-ray           0.090 HHblits     
 38caceea589377c6211ceb9e90c79e571fb629d1  5a2p.1.B         15.909    0.306  0.206   2.496 X-ray           0.090 HHblits     
 52293b3b218fe36257203a567ac257beb3373b4b  6kz0.1.A         21.053    0.300  0.207   2.400 X-ray           0.065 HHblits     
 d96c29867726d4f269bd0d30428f64959fb0851c  6kyz.1.A         21.053    0.300  0.207   1.845 X-ray           0.071 HHblits     
 670fdb1fa3ee4a87c49c791782ae0fdb3119a8a4  1cqq.1.A         16.176    0.279  0.212   1.850 X-ray           0.066 HHblits     
 91abba529fc4873e15b67e4379d246c58e8b1fbf  4dcd.1.A         15.556    0.283  0.211   1.690 X-ray           0.062 HHblits     
 017da790eea474b65111c207da13cbaf86b9e87d  5fx5.1.A         16.176    0.275  0.212   1.700 X-ray           0.065 HHblits     
 e8bedae5a7d2a67b49a4f4868da2567e90310751  2xya.1.A         16.176    0.275  0.212   2.400 X-ray           0.065 HHblits     
 b6cc5263439ad3f862371f52f5bd8d9122bc1ac5  7l8h.1.A         13.235    0.274  0.212   1.950 X-ray           0.064 HHblits     
 171222343d90f5453966c5b24053c1d1ba3289f2  3qzq.1.A         13.869    0.267  0.214   1.700 X-ray           0.067 HHblits     
 9c6e9c0a17004e30639316c8bb0b340c505a12b0  3qzq.4.A         13.869    0.267  0.214   1.700 X-ray           0.065 HHblits     
 f35ac9d0bdbbe110d185e16f5c56c7287c04a4e0  8cnx.1.A         14.815    0.278  0.211   1.490 X-ray           0.061 HHblits     
 aae7fc6306da05bcc354659bf8a038799a67b8f4  8cnx.1.B         14.815    0.278  0.211   1.490 X-ray           0.059 HHblits     
 28dfca502334f27f1ed49f99bcc03f93a87c361f  5wq2.1.A         13.139    0.265  0.214   1.390 X-ray           0.067 HHblits     
 62de94377cf90e61554220165380047f2a4e5e62  1l1n.1.A         14.074    0.277  0.211   2.100 X-ray           0.065 HHblits     
 084aebbb5323ffbb8cab9d68d18568e871cf3f14  1l1n.2.A         14.074    0.277  0.211   2.100 X-ray           0.065 HHblits     
 9166a28c98f9f58f230bbb37078a15e5db442f72  3zv8.1.A         13.333    0.274  0.211   2.400 X-ray           0.063 HHblits     
 b91be20ef9cafcf0df9abe9f8b105ced7002af9b  6fez.1.A         18.797    0.285  0.207   2.300 X-ray           0.059 HHblits     
 14bbcfd8a84cf1bdbd1501241546acb81dd7c0d4  6fez.2.A         18.797    0.285  0.207   2.300 X-ray           0.059 HHblits     
 ffdb1025c0dcea1052a7392daa2fd0d3f5590558  1qq4.1.A         18.045    0.283  0.207   1.200 X-ray           0.076 HHblits     
 6937c68071b4ac5299bde9427d971faa2d69a60f  7yzv.1.A         18.045    0.283  0.207   1.600 X-ray           0.069 HHblits     
 66f7c8eb8d70b276434517645aedcf4174b80d81  1gbb.1.A         18.939    0.287  0.206   2.150 X-ray           0.077 HHblits     
 68a39346a5cca51d14a7beab42677fe5d1a721a2  3sjk.1.A         14.179    0.276  0.209   2.096 X-ray           0.066 HHblits     
 c11227982c1ba6b0342f25bf4561b6e4797be0b8  6ff0.1.A         17.293    0.279  0.207   2.100 X-ray           0.067 HHblits     
 7f745bd8f005f4d7e4cacaa6d7dbe0fab1c12b84  3sj9.1.A         14.925    0.273  0.209   2.399 X-ray           0.068 HHblits     
 b131b16103209b396cfcb639592176232af41150  1p10.1.A         19.084    0.285  0.204   2.250 X-ray           0.076 HHblits     
 a02f7b01fd8d84e617e9e884f4c6ef78816c3b96  4imz.1.A         16.923    0.288  0.203   1.700 X-ray           0.044 HHblits     
 298d4a3d928e8916aba1eb2946feaaa5537cb4cf  2l97.1.A         30.508    0.359  0.184   NA    NMR             0.064 HHblits     
 e037424c73af40f518ea607cb944a7ab8883951d  6pcv.1.A         17.054    0.282  0.201   NA    EM              0.075 HHblits     
 4de3baccfbf51628f2c43ee5da6fc209d04bcb29  2l97.1.A         30.508    0.348  0.184   NA    NMR             0.058 BLAST       
 39b4db90f21b8db7e54da58ed293d9160eda86b5  7syf.1.A         17.323    0.283  0.198   NA    EM              0.072 HHblits     
 84036817f9c7479088297637fd8a0af106c9c0ac  2w5e.1.A         23.016    0.289  0.197   2.000 X-ray           0.079 HHblits     
 95fe58cace4575de960510e2e06098a7b3e314ec  6pcv.1.A         17.460    0.284  0.197   NA    EM              0.073 HHblits     
 1586a49bd9f4fced6fbb712ee9ddceb7e1cae6e5  7syf.1.A         17.600    0.285  0.195   NA    EM              0.071 HHblits     
 0ebfa03bea9f153945114660266824924980f8f5  7syf.1.A         19.355    0.290  0.193   NA    EM              0.068 HHblits     
 eced02b2c7a4b839459ec54a2059577291e20565  2fom.1.B         20.161    0.287  0.193   1.500 X-ray           0.075 HHblits     
 6892b218dec3a244fc5abafd142ff094e747b199  6pcv.1.A         18.548    0.286  0.193   NA    EM              0.069 HHblits     
 7debc4a48527b7d09993949df6223c54bcfe9b5c  7vmv.1.B         18.400    0.279  0.195   3.351 X-ray           0.078 HHblits     
 2b5e12fbc66ca5af6ad6f8945f5ee659e165a68d  7vmv.3.B         18.400    0.279  0.195   3.351 X-ray           0.077 HHblits     
 b97c52b8c5b15142d5f518018914991da7d2b88a  1mbm.1.A         20.661    0.299  0.189   2.000 X-ray           0.067 HHblits     
 86aaa7e6ab46601dc8450fcb34f5627c3b913c1e  1mbm.2.A         20.661    0.299  0.189   2.000 X-ray           0.068 HHblits     
 26553415ccd956a6d64bf83dcc6b27f883030bc8  3u1i.1.B         20.661    0.298  0.189   2.300 X-ray           0.076 HHblits     
 b5acd7b4aea6a8aa6560d8f9552003273e98d76d  3u1i.2.B         20.661    0.298  0.189   2.300 X-ray           0.076 HHblits     
 cee78d07fe2c7c63979002f1738931c8df9bce41  3u1j.1.B         20.661    0.298  0.189   1.800 X-ray           0.078 HHblits     
 eb88e236a894792ea6716762712862e77bd8ab52  6um3.1.A         17.886    0.284  0.192   2.500 X-ray           0.075 HHblits     
 22d5853c03bf116ac616c6343cd69e1c32baa040  6um3.1.B         17.886    0.284  0.192   2.500 X-ray           0.076 HHblits     
 2be8855a3fb612317e3eb284f6579f5391f6ca76  3l6p.1.A         18.852    0.290  0.190   2.200 X-ray           0.065 HHblits     
 a75c74b0dec52eee261d50ea784bfc1e9a1a2656  2m9p.1.A         20.661    0.292  0.189   NA    NMR             0.066 HHblits     
 40bb1ec671ddc0c578ad0f6aaa284d4c3985e498  2m9q.1.A         20.661    0.292  0.189   NA    NMR             0.067 HHblits     
 549eb2d1735c8c2dcc55c58ee50ca704b8c3be71  3e90.1.B         17.742    0.273  0.193   2.450 X-ray           0.073 HHblits     
 6caacf3d772b942501b9b0d1a33126d8596a82b4  2wzq.1.A         18.033    0.284  0.190   2.800 X-ray           0.061 HHblits     
 9f5046cac804fd83b1534f16e51d09356fb4ca00  5gxj.1.A         19.672    0.284  0.190   2.600 X-ray           0.076 HHblits     
 d1006dde3c96acedf95b96c091275f77c3908d92  5yw1.1.A         18.033    0.284  0.190   2.600 X-ray           0.069 HHblits     
 17bb8e448b767aa849e73f1522103425802796fd  5yvj.1.A         17.213    0.282  0.190   2.508 X-ray           0.067 HHblits     
 c8912f286b08631ff8690b90271603855c06f387  5yvy.1.B         18.033    0.282  0.190   3.200 X-ray           0.057 HHblits     
 a2630d36a67d90c29f163ec7f6cae6425e1b25a8  3fao.1.A         23.729    0.308  0.184   2.010 X-ray           0.069 HHblits     
 26e53dd031f9f8ffd96e8925f5ed86bed6e70d18  5lc0.1.A         19.835    0.287  0.189   2.700 X-ray           0.075 HHblits     
 ec3dad735c1a836f983c717b5337983f9a7d4b6d  5lc0.1.B         19.835    0.287  0.189   2.700 X-ray           0.076 HHblits     
 0ebe280248c851f5d872aeb85a977dada899a1d0  7vxx.1.B         20.661    0.287  0.189   1.900 X-ray           0.075 HHblits     
 967a42e59275d2e92a96f25717223c02fbb2516c  5t1v.1.A         20.661    0.287  0.189   3.100 X-ray           0.074 HHblits     
 3ef767eb299933e7558a2c7e7cd38a04b8646743  5t1v.1.B         20.661    0.287  0.189   3.100 X-ray           0.074 HHblits     
 ae9746c3c686c9e0ee730d24c7acc38e4cc8ed86  5tfo.1.A         19.835    0.286  0.189   2.510 X-ray           0.075 HHblits     
 d3ba9af6d7c724bb3e7d989e41375c206d72856d  5tfo.2.A         19.835    0.286  0.189   2.510 X-ray           0.075 HHblits     
 359b64c5639ef28b618f0f750615bbd331adcf20  2vbc.1.A         18.033    0.279  0.190   3.150 X-ray           0.068 HHblits     
 5c2ceaff0dbee3333ef8128ea35d9aa2cc32d1d4  3lkw.1.A         18.182    0.285  0.189   2.000 X-ray           0.074 HHblits     
 d01ed9cce90bc9e46875b156441bbd62ad652df4  5tfn.1.A         19.008    0.284  0.189   3.000 X-ray           0.075 HHblits     
 36c7bf0b16217c244d7237e20f95c4cfbef99743  4m9k.1.A         20.833    0.290  0.187   1.460 X-ray           0.066 HHblits     
 5aab090ef9d303f88ab59698fbdd590d814ed25f  6mo1.1.A         20.833    0.290  0.187   3.000 X-ray           0.062 HHblits     
 d3d559207fe0f535fe4fa405cd98e847646b551e  6mo1.2.A         20.833    0.290  0.187   3.000 X-ray           0.064 HHblits     
 665294b7fbd7c6a26d65b38c70c90522f75a955b  6mo0.1.A         20.833    0.290  0.187   2.700 X-ray           0.062 HHblits     
 79ff8eb0f201b24f4e5a856220bafd1d1a37e12f  6mo0.2.A         20.833    0.290  0.187   2.700 X-ray           0.062 HHblits     
 fb1ea772b6d9a7978aa27697d3c01755c3920565  6l4z.2.B         20.661    0.283  0.189   1.900 X-ray           0.072 HHblits     
 3321515a4302324ea63da9551c4a5514f99f0249  7doc.2.B         20.661    0.283  0.189   1.904 X-ray           0.072 HHblits     
 cbc74586261325153a02af4151cb36476b4ae609  4m9f.1.A         20.833    0.289  0.187   2.700 X-ray           0.066 HHblits     
 eec513a710a0019cf58feec6c3a01b5847217d5e  4m9t.1.A         20.833    0.289  0.187   1.740 X-ray           0.065 HHblits     
 1442492350ab9faa964cd44a22b2277390ff5252  5yvw.1.A         17.213    0.277  0.190   3.100 X-ray           0.060 HHblits     
 6c85013e3f416c7a502db861804f7b4c858bb7ee  5yvu.1.A         17.500    0.288  0.187   2.491 X-ray           0.064 HHblits     
 b66a81905a9ae961c7d511acc5873eecfb2486e7  7doc.1.B         20.833    0.288  0.187   1.904 X-ray           0.074 HHblits     
 6f195e9b583617c4607a7c59fb098d0fb2b4f813  6l4z.4.B         20.833    0.286  0.187   1.900 X-ray           0.076 HHblits     
 0e9e1643e3dcf2b3f9cf37c34767800894bc4a13  7doc.3.B         20.833    0.286  0.187   1.904 X-ray           0.071 HHblits     
 1ece2dba546ac4ac1a7e03565d82888f90c1d0f4  6l4z.3.B         20.833    0.286  0.187   1.900 X-ray           0.073 HHblits     
 4c1d7d7db21b230dca4a13288eff4a2138da0e7d  6l4z.1.B         20.833    0.286  0.187   1.900 X-ray           0.072 HHblits     
 aa971713a8cde2d60cce1aac626a70122ca2376a  6kk3.1.B         20.833    0.286  0.187   2.050 X-ray           0.073 HHblits     
 1461aa2509310668d94450648f43df9498851ffc  5yod.1.B         22.881    0.297  0.184   1.900 X-ray           0.067 HHblits     
 d2ff44d3f69849d040f54528e8e018eb42278acb  5zmq.4.B         22.881    0.297  0.184   1.987 X-ray           0.068 HHblits     
 42d38eb8c57a0e6468609e4597b5f19b54457950  5zmq.3.B         22.881    0.297  0.184   1.987 X-ray           0.068 HHblits     
 9bd579848b4a567a0065e8000ee23823cd86e0cf  2yol.1.A         18.182    0.276  0.189   3.200 X-ray           0.072 HHblits     
 f8dfc3f1003d6df3f960ca5827c19fb3b5ac96d6  5idk.1.A         18.182    0.276  0.189   1.500 X-ray           0.074 HHblits     
 392908cf10baedf747ad4b7a8ec7e1b4dd271669  5idk.3.A         18.182    0.276  0.189   1.500 X-ray           0.075 HHblits     
 021bd9be5bfb11beeb17c432feadda8911637d83  5zms.3.B         22.881    0.295  0.184   1.800 X-ray           0.068 HHblits     
 563b58a03e74a01c1c781b12ad3fd8cfb9f37fdc  6jpw.2.B         22.881    0.295  0.184   1.951 X-ray           0.070 HHblits     
 0492879bb7983f0a891c3b3759649671e5e50d72  5zms.6.B         22.881    0.295  0.184   1.800 X-ray           0.068 HHblits     
 63d2a449fc4fbc4465527af35bcd8b59757bec4f  5zms.1.B         22.881    0.295  0.184   1.800 X-ray           0.068 HHblits     
 bdf24df43728ca487394c8408edd8dbd7d51952e  6jpw.3.B         22.881    0.295  0.184   1.951 X-ray           0.069 HHblits     
 29e7a7f959120ad6756f239e28e8ce63172bb4e0  5zob.2.B         22.881    0.295  0.184   2.000 X-ray           0.068 HHblits     
 fa54a92a3d42b37ac374ff1e678e21c1aa743ac1  6l50.2.B         22.881    0.295  0.184   1.950 X-ray           0.069 HHblits     
 6877cb530350fbd86cdc24faebd284919f4fc98b  7zys.1.B         22.881    0.295  0.184   1.260 X-ray           0.068 HHblits     
 b1b0e3fbfff79d17cd036859c1c60ba43bd3cfd9  5gj4.1.B         22.881    0.295  0.184   1.839 X-ray           0.067 HHblits     
 e681e06ee2685b7310ef3feb2c90bfb30bc5979b  5h6v.1.B         22.881    0.295  0.184   2.422 X-ray           0.068 HHblits     
 494204374e749faf3dfa0fc9abcff85d69f283dc  7m1v.1.A         19.328    0.289  0.186   1.600 X-ray           0.072 HHblits     
 a531afa0b9ca5b7ba432355f185ded0e904dbf99  7m1v.1.B         19.328    0.289  0.186   1.600 X-ray           0.072 HHblits     
 38970ecc4b2ba947621f96cc84aa9ffac3e8982b  6urv.1.B         18.333    0.281  0.187   2.900 X-ray           0.074 HHblits     
 8bcb036293eed0881d756a299d7f94616c22b562  5y4l.1.A         20.339    0.292  0.184   2.198 X-ray           0.077 HHblits     
 33df80c9303f1f1b9aa36f30a3453d2ed6ba763a  2ijo.1.B         18.333    0.277  0.187   2.300 X-ray           0.075 HHblits     
 59fb325a8a2bd5e1caac5718e42619c74e0392b6  2fp7.1.B         18.333    0.275  0.187   1.680 X-ray           0.073 HHblits     
 3a24c7ddd4eeaf83d8f3c165958295cb72839195  2ggv.1.B         17.500    0.270  0.187   1.800 X-ray           0.074 HHblits     
 3b884d39c62c4551b8f914fe979ec5a6e8685b75  7qto.1.A         25.664    0.312  0.176   3.500 X-ray           0.051 HHblits     
 3d3705ff6ffd6668de4852bcad26476ca506828e  7qto.2.A         25.664    0.312  0.176   3.500 X-ray           0.055 HHblits     
 80b347fef6850cdc6d6df7aeb664f8f9d67c4ff3  7qtp.1.A         25.664    0.312  0.176   1.900 X-ray           0.048 HHblits     
 45fccbbbe565def6b6d8308301573272134ad084  7qrs.1.A         25.664    0.312  0.176   1.770 X-ray           0.053 HHblits     
 96e30934b27d68c8be4ee918c9c4bedd518ccd19  7qrs.2.A         25.664    0.312  0.176   1.770 X-ray           0.052 HHblits     
 e8758101aaf46fa00e6656fc7118af96994a84cb  6mtu.1.A         25.664    0.312  0.176   2.141 X-ray           0.051 HHblits     
 f3d8b13c91cfb12ce706f2d56c80598962fb77ef  6mtu.2.A         25.664    0.312  0.176   2.141 X-ray           0.053 HHblits     
 43dba03f194e5cbaa255e9708a79e921fe00ba5f  6mtv.1.A         25.664    0.312  0.176   2.597 X-ray           0.048 HHblits     
 80b2fd045ac405b87514279cd0dfb3b5598ea1e1  6mtv.2.A         25.664    0.312  0.176   2.597 X-ray           0.055 HHblits     
 90104dea9c379f4aa18ec6de3d4d8dcc2344c657  4r8t.1.B         15.000    0.265  0.187   2.133 X-ray           0.073 HHblits     
 e2be1d56306547e851bb296ac36202806c5c0162  3stj.1.A         35.922    0.382  0.161   2.600 X-ray           0.041 BLAST       
 2613cc4833e002a609686b19287b2acaaa3efe14  6mtu.1.A         18.584    0.302  0.176   2.141 X-ray           0.052 HHblits     
 ee03f23109031c406314e91b202e9eb5721803ee  6mtu.2.A         18.584    0.302  0.176   2.141 X-ray           0.056 HHblits     
 096968d484b8ed53b269f804f5e6b230f702c81e  6mtv.1.A         18.584    0.302  0.176   2.597 X-ray           0.051 HHblits     
 f575f215bf021521bb4959ad5dbba0d073b6e223  6mtv.2.A         18.584    0.302  0.176   2.597 X-ray           0.055 HHblits     
 e26c682597988dfad3dcb0bfa42db269a2404e86  7qto.1.A         18.584    0.302  0.176   3.500 X-ray           0.055 HHblits     
 9fe40a5f8782af0e233c98d188bea5720f7376b9  7qto.2.A         18.584    0.302  0.176   3.500 X-ray           0.058 HHblits     
 2c5a8ad79f7e19cbd74d515523e0daee71ae2061  7qtp.1.A         18.584    0.302  0.176   1.900 X-ray           0.062 HHblits     
 6f1e648172185566f5bd77df0932a7788dea262c  7qrs.1.A         18.584    0.302  0.176   1.770 X-ray           0.054 HHblits     
 c9b776cf435e1c397b3916546a3ceef65609c319  7qrs.2.A         18.584    0.302  0.176   1.770 X-ray           0.055 HHblits     
 53e38df83715489354c5d7dc66ac985719d451ff  2kg2.1.A         20.536    0.304  0.175   NA    NMR             0.059 HHblits     
 f23e60eece997631f9a7e6d33d95cd3e62d06867  2vz5.1.A         18.919    0.302  0.173   1.738 X-ray           0.052 HHblits     
 86c3308dd2c02706944b59b74c69681a7da99189  3gj9.1.A         17.699    0.286  0.176   2.800 X-ray           0.049 HHblits     
 04f3e507be331d0daa84856b6d532f100adf16fc  3gj9.2.A         17.699    0.286  0.176   2.800 X-ray           0.049 HHblits     
 e02b0086cd9d7e7e32d91426ad34cc391457d78c  2l4t.1.A         17.699    0.286  0.176   NA    NMR             0.046 HHblits     
 4e34a2b836d989b7ea986e66037decac44ed643d  2l4s.1.A         17.699    0.286  0.176   NA    NMR             0.048 HHblits     
 7835751caa0801a7bf222dd78d0c413221c7fe1b  4nnm.1.A         21.698    0.310  0.165   1.600 X-ray           0.063 HHblits     
 3afd0f84e12e17f8085e2836a2400b12697e9f21  3gj9.1.A         18.868    0.306  0.165   2.800 X-ray           0.049 HHblits     
 5d820e2cb6aed30ba661f3ae535c569cdc7e3c07  3gj9.2.A         18.868    0.306  0.165   2.800 X-ray           0.049 HHblits     
 0c08c50eb47b209c330fd32e1899550862fb3a8a  2l4t.1.A         18.868    0.306  0.165   NA    NMR             0.046 HHblits     
 e749581a70be9055db07a6781b7ba35d6e444df2  2l4s.1.A         18.868    0.306  0.165   NA    NMR             0.045 HHblits     
 e27310b8a6ebccddfcf6417aabbb38d0be51c430  4nnm.1.A         19.417    0.306  0.161   1.600 X-ray           0.049 HHblits     
 099efa19914494acb6b650906207e7bf2e656708  6jjo.1.C         33.684    0.368  0.148   4.157 X-ray           0.080 HHblits     
 49d681916b70a938cec74f95cb96027ff9700515  6jjo.1.B         33.684    0.368  0.148   4.157 X-ray           0.085 HHblits     
 012931e00c025997b6fd360a96260de13fc03990  6jjo.1.A         33.684    0.368  0.148   4.157 X-ray           0.082 HHblits     
 4acb1913190c74ff4590648d86cba11a93e34fbc  6jjo.1.D         33.684    0.368  0.148   4.157 X-ray           0.077 HHblits     
 03f5ceba5e35081a7ff4eb83165eeedeb0ec1850  6jjo.1.E         33.684    0.368  0.148   4.157 X-ray           0.082 HHblits     
 f6a9bc79b85a49165f79d1547f16b29c57dd98f4  2zle.1.H         33.684    0.368  0.148   NA    EM              0.056 HHblits     
 cb25caafeb59be8b51cd68d53e01d6a12869f244  3otp.1.C         33.684    0.368  0.148   3.760 X-ray           0.087 HHblits     
 3068db141304f8baed2a149a39a18f10ee7e9f70  3otp.1.B         33.684    0.368  0.148   3.760 X-ray           0.087 HHblits     
 65a6f547177199286fb077170403cd69b16bda0b  3otp.1.A         33.684    0.368  0.148   3.760 X-ray           0.089 HHblits     
 52a5221dd20c6b7e731f0c572ec4122db2c1a713  3otp.1.D         33.684    0.368  0.148   3.760 X-ray           0.088 HHblits     
 8aef0099c1692c4a2f8bc062991e9ea071b0bd98  3otp.1.E         33.684    0.368  0.148   3.760 X-ray           0.088 HHblits     
 a6d52308f88a5d361ea23cc1f3719ec066978cea  3ou0.1.A         33.684    0.368  0.148   3.000 X-ray           0.090 HHblits     
 eb29c391d7886bc64fbee835967be90ebb6308f0  1ky9.1.A         33.684    0.368  0.148   2.800 X-ray           0.046 HHblits     
 8e0e5895982cca8f84c88047b310fdddbcb281f7  1ky9.2.B         33.684    0.368  0.148   2.800 X-ray           0.056 HHblits     
 a0e2f0982812616384e64760e432b272d1ee77c5  4nnm.1.A         22.549    0.310  0.159   1.600 X-ray           0.055 HHblits     
 d6ba6b026fb363e6ae525aa0ecd529f25db5e9cb  8f0a.1.A         34.043    0.368  0.147   NA    EM              0.089 HHblits     
 7a75080259fd14e8d689d7f20b9011e9a7b320a1  6jjk.1.B         32.979    0.367  0.147   3.600 X-ray           0.078 HHblits     
 3697c0afee2293be40457e6efc9294f38ffb198d  6jjk.1.G         32.979    0.367  0.147   3.600 X-ray           0.080 HHblits     
 c379cac710525b1a4b626d75cadba3ce7203e9cc  6jjk.1.F         32.979    0.367  0.147   3.600 X-ray           0.084 HHblits     
 9d829589da5850cd52e4286c877319ae9cd02981  6jjk.1.K         32.979    0.367  0.147   3.600 X-ray           0.083 HHblits     
 bbd5fcf288fb2527fc5be97d5b3e73d7f0e0ac67  6jjk.1.D         32.979    0.367  0.147   3.600 X-ray           0.082 HHblits     
 2be2abad7de95cc83189ad2b1223fda53cc61182  6jjk.1.C         32.979    0.367  0.147   3.600 X-ray           0.083 HHblits     
 0c55761845e56ae81ad67a8451a6cdf9af674205  6jjl.1.I         32.979    0.367  0.147   4.200 X-ray           0.073 HHblits     
 0deaff1246de71c8f89ecc551d4ac79dacd8dd7e  6jjl.1.J         32.979    0.367  0.147   4.200 X-ray           0.060 HHblits     
 d54c2a67801bd7d0c87bbe420b9ec4c95b18a6e5  6jjl.1.E         32.979    0.367  0.147   4.200 X-ray           0.079 HHblits     
 447584be01e93921b8c297163ca4005185992117  3mh7.1.A         32.979    0.367  0.147   2.961 X-ray           0.087 HHblits     
 036e7790acbd67357140cfafb6dd8e0e1b9af5c4  3mh4.1.C         32.979    0.367  0.147   3.100 X-ray           0.046 HHblits     
 a5203f3a02e80b2223970fc2502c43a714e547f1  3mh4.2.D         32.979    0.367  0.147   3.100 X-ray           0.060 HHblits     
 f8b3e51c7c8e28f01c63acbbb7f2283f3fb4de7e  3mh6.1.A         32.979    0.367  0.147   3.600 X-ray           0.083 HHblits     
 abb6e4cbdc3d5aa69477b867d5d17b8d6265747d  3tsw.1.A         18.447    0.293  0.161   2.847 X-ray           0.050 HHblits     
 40b0cfa7adfe7c91868d12d40f4d5c6b91814ee4  3tsw.2.A         18.447    0.293  0.161   2.847 X-ray           0.052 HHblits     
 903c3c36444cb27705e5793625196361b9757b88  3tsw.3.A         18.447    0.293  0.161   2.847 X-ray           0.051 HHblits     
 351bf82f3338c0161616efe69f97e093206c3fb8  3tsw.4.A         18.447    0.293  0.161   2.847 X-ray           0.051 HHblits     
 85ccea5342f76e5c6bafee5c60157e7197bacb19  3tsz.1.A         18.447    0.293  0.161   2.502 X-ray           0.052 HHblits     
 ef9b9e2be88c22d63e8bcaf8c89ed328cbfeb4db  3stj.1.A         34.043    0.365  0.147   2.600 X-ray           0.085 HHblits     
 4e86940028b5bd21093a378d6760ca1702d911b0  7l71.1.A         29.167    0.347  0.150   0.970 X-ray           0.079 HHblits     
 3f4bae4ca26b8019d3c808d8d1bce77780b3283d  3stj.1.A         32.979    0.361  0.147   2.600 X-ray           0.068 HHblits     
 49e70c9117cdb538623aa23b86e1a163bd2e586d  2zle.1.H         35.870    0.378  0.144   NA    EM              0.051 BLAST       
 06037f7f9f2cd674fa7dec468812477e5a8bf2e5  3mh6.1.A         35.870    0.378  0.144   3.600 X-ray           0.081 BLAST       
 90402e649d1eb0ccd36f5c299729481bf07a72e6  3otp.1.C         35.870    0.378  0.144   3.760 X-ray           0.080 BLAST       
 ccd9811815ab83d1feaf35885e4495f5e470adcc  3otp.1.B         35.870    0.378  0.144   3.760 X-ray           0.083 BLAST       
 3dc0ec3a6a08e8e24375ef512e131c402e7016ef  3otp.1.A         35.870    0.378  0.144   3.760 X-ray           0.082 BLAST       
 b84083b984b0f23f7b029a48069cd48d02c1730c  3otp.1.D         35.870    0.378  0.144   3.760 X-ray           0.082 BLAST       
 b9d52c93e1363373bf49f098edce044c104b8300  3otp.1.E         35.870    0.378  0.144   3.760 X-ray           0.083 BLAST       
 5ea8e8f0cb60c86ee7a9b0397619c73eb45a5dd8  3ou0.1.A         35.870    0.378  0.144   3.000 X-ray           0.086 BLAST       
 b599bd4758e5d96148a3b59ca5723aaec0b835b4  1ky9.1.A         35.870    0.378  0.144   2.800 X-ray           0.043 BLAST       
 44910090f65b291f2365b2d31465d2df076763ba  1ky9.2.B         35.870    0.378  0.144   2.800 X-ray           0.052 BLAST       
 ae0ed07321191d189150160980cfe281c114ceba  6jjk.1.B         35.870    0.378  0.144   3.600 X-ray           0.074 BLAST       
 0729582f2d1067f1a9928cb2060e25c4793badfb  6jjk.1.G         35.870    0.378  0.144   3.600 X-ray           0.075 BLAST       
 450d2a935e94c275f0d38f1a38d9aabb22301a54  6jjk.1.F         35.870    0.378  0.144   3.600 X-ray           0.077 BLAST       
 f3ad3f1c94084ddd75cb7620bd374e1a89afe9b3  6jjk.1.K         35.870    0.378  0.144   3.600 X-ray           0.081 BLAST       
 b7ba72e17f4f6089a58a7ba78ce1c98082f0b6d9  6jjk.1.D         35.870    0.378  0.144   3.600 X-ray           0.079 BLAST       
 467767c2fe90ef00b454a0ad6777d67512108cee  6jjk.1.C         35.870    0.378  0.144   3.600 X-ray           0.081 BLAST       
 cce1fff4876c64002e505066e9e1250652191bcf  6jjl.1.I         35.870    0.378  0.144   4.200 X-ray           0.070 BLAST       
 10c8a74599d2dd158f2f3c08e0aabc52e52969c7  6jjl.1.J         35.870    0.378  0.144   4.200 X-ray           0.057 BLAST       
 667bb938c0d03042fd0a915f2a7ba93d7ec0efb9  6jjl.1.E         35.870    0.378  0.144   4.200 X-ray           0.077 BLAST       
 f67e7cc9284e1260f50b9837e5794000df4f307f  3mh7.1.A         35.870    0.378  0.144   2.961 X-ray           0.087 BLAST       
 af61167260b2a020e8968195bbf97d9ab9d86855  3mh4.1.C         35.870    0.378  0.144   3.100 X-ray           0.044 BLAST       
 50f075518bbcf81b620f11a136e688a7c6317658  3mh4.2.D         35.870    0.378  0.144   3.100 X-ray           0.055 BLAST       
 120d85f9bd63e09348851717b16e9222501d1ee1  6jjo.1.C         35.870    0.378  0.144   4.157 X-ray           0.076 BLAST       
 7fc74b7e08e9b158d2b400b883e0c10b930c5308  6jjo.1.B         35.870    0.378  0.144   4.157 X-ray           0.078 BLAST       
 98c55c89addd95f5f4233c69facaff633938fb2c  6jjo.1.A         35.870    0.378  0.144   4.157 X-ray           0.077 BLAST       
 ceed3d7aa819f22da742bdcfaaf774b2a6606d8c  6jjo.1.D         35.870    0.378  0.144   4.157 X-ray           0.072 BLAST       
 4ed7b57ed30a3c2c42caba3aa69d1c3850e4a283  6jjo.1.E         35.870    0.378  0.144   4.157 X-ray           0.079 BLAST       
 23fe6da6f33879b9caf4c859f7452900022a6c2c  8f0a.1.A         35.870    0.378  0.144   NA    EM              0.067 BLAST       
 7993dae507ab144694e1fd33b2afb9a425d09a57  8f0a.1.A         35.870    0.378  0.144   NA    EM              0.086 BLAST       
 e71ed0bbad330fb200477aa8d8c32c0f909aef21  8f0a.1.A         33.333    0.366  0.145   NA    EM              0.070 HHblits     
 b6d68907934a604a875fbabaab624e0fdaa6c1ba  2ytw.1.A         22.449    0.325  0.153   NA    NMR             0.053 HHblits     
 ffa52bc7a0ddad7e85b73a84db10a57c1a971434  1uf1.1.A         22.222    0.317  0.154   NA    NMR             0.056 HHblits     
 240b4275e2bec845cd3a6ef7db3e6d40084d785b  1uf1.1.A         21.429    0.314  0.153   NA    NMR             0.052 HHblits     
 9e8b93fa77ef6b3c9cc1bf63d958959c82b8638c  4nnl.1.A         20.408    0.309  0.153   1.500 X-ray           0.047 HHblits     
 a1ebfb0358192729755b627fffbe9b368c2700b8  7co5.1.B         25.000    0.324  0.150   2.345 X-ray           0.078 HHblits     
 d0fce6a4dd952aba4d44b091edc7b71d02538d94  7co5.1.D         25.000    0.324  0.150   2.345 X-ray           0.078 HHblits     
 b84437d3c09fc2eb3f9ef75f79be64199b6dba6a  7co5.1.F         25.000    0.324  0.150   2.345 X-ray           0.078 HHblits     
 63251ef583d6125423eb3b68d9909010aab9eaa3  7co5.1.H         25.000    0.324  0.150   2.345 X-ray           0.074 HHblits     
 d91047d376544d5b1788ffdbce105952fadb4629  7co5.1.J         25.000    0.324  0.150   2.345 X-ray           0.077 HHblits     
 c59e356e8a1242769885d33ffb6cc7722714ddf9  7co5.1.L         25.000    0.324  0.150   2.345 X-ray           0.067 HHblits     
 64096288856ce5bfe819a0e8cf73ed7ee9a27877  7co7.1.B         25.000    0.323  0.150   2.600 X-ray           0.082 HHblits     
 5b53c1c40f6fe2378b3be366a34c2a44ebdea0e5  7co3.1.A         25.000    0.323  0.150   1.900 X-ray           0.051 HHblits     
 c309b438030e9daea0b628becbd996d14f4ce992  7co7.1.B         25.000    0.323  0.150   2.600 X-ray           0.068 HHblits     
 b17e3f576c585d56c8dd360dd196ba1880379adf  7co2.1.A         25.000    0.323  0.150   2.100 X-ray           0.054 HHblits     
 432df37ea9b84be32c36b6335b0f68586bc54e4d  1uf1.1.A         24.742    0.312  0.151   NA    NMR             0.047 HHblits     
 1aa83c83e909478c5917b176b5f2f392bfa1cfe5  7co5.1.B         25.263    0.324  0.148   2.345 X-ray           0.062 HHblits     
 1aa0244d2920055cd08b1cd4215cef8d1e6d6cd2  7co5.1.D         25.263    0.324  0.148   2.345 X-ray           0.062 HHblits     
 5ab5ad603ec1bbead4e31d0f71686f53e7939928  7co5.1.F         25.263    0.324  0.148   2.345 X-ray           0.062 HHblits     
 fcbf0c16773c15a97ff5f2b036212994f88a506d  7co5.1.H         25.263    0.324  0.148   2.345 X-ray           0.060 HHblits     
 145f69afe01c4a10b81a98120d5d47e6072696fb  7co5.1.J         25.263    0.324  0.148   2.345 X-ray           0.063 HHblits     
 831e6f291e05a4daae2bfbb1c2513899e3ccc71b  7co5.1.L         25.263    0.324  0.148   2.345 X-ray           0.057 HHblits     
 65f34b9948e72c25ee739db1d0704ab92ca511c7  4yo1.1.A         20.213    0.329  0.147   2.800 X-ray           0.074 HHblits     
 f9d8dbf7697a1007ea8f7548ea23f2e1f2fb643c  4ynn.1.A         20.213    0.329  0.147   3.200 X-ray           0.074 HHblits     
 9ccdc51ffcb775db7cb6af6856324608e781d049  3pv4.1.A         21.277    0.328  0.147   3.100 X-ray           0.067 HHblits     
 abd80c30e02a9cebd0c6e6d3ddb11d5e8266e7f8  3pv2.1.B         21.277    0.328  0.147   2.150 X-ray           0.080 HHblits     
 ea76be7496831cb1fd86798987348e2d17476c83  3pv2.1.A         21.277    0.328  0.147   2.150 X-ray           0.080 HHblits     
 e27c8feb93df8f724311b73592b63e0401930c0f  3pv2.1.C         21.277    0.328  0.147   2.150 X-ray           0.080 HHblits     
 90a6677293cf8be786bc969840a4e701af9d5d01  2n7p.1.A         30.526    0.320  0.148   NA    NMR             0.045 HHblits     
 2688f90ba55be90f869fe0e5047fe3d0816afb3e  2nb4.1.A         30.526    0.320  0.148   NA    NMR             0.045 HHblits     
 5bbc53a14d34d33ffebd4c128bd25fc2825c2b12  4e3b.1.A         20.833    0.312  0.150   1.500 X-ray           0.047 HHblits     
 4b7ad622ce61492205a645bd29cd4c5e4f52df23  3sfj.1.A         20.833    0.312  0.150   1.240 X-ray           0.047 HHblits     
 c17793ab76bf289bef8ed1bd93faa8c919bab180  3stj.1.A         37.500    0.380  0.137   2.600 X-ray           0.057 BLAST       
 3b30a8359c2e36b3e4af9bba511035da8aa9b167  3stj.1.A         37.500    0.380  0.137   2.600 X-ray           0.073 BLAST       
 357071844be2f7bb7a28e6a92a215eb17c1702ad  7co3.1.A         25.532    0.325  0.147   1.900 X-ray           0.053 HHblits     
 abc564913cd3bf2f5feeddf128f06686b1a3f6af  7co2.1.A         25.532    0.325  0.147   2.100 X-ray           0.059 HHblits     
 b6fd5858a61ba4c6eeace6012729570ffa16824e  4rqy.1.A         22.340    0.324  0.147   2.204 X-ray           0.080 HHblits     
 0bc733d106c6a2988931d188f60d7f459bfd9665  4rqy.2.A         22.340    0.324  0.147   2.204 X-ray           0.082 HHblits     
 5f890b26f757e82a6ac81244ad1a37a314a13dfc  6ew9.1.A         22.340    0.324  0.147   2.200 X-ray           0.082 HHblits     
 b7db11ad57cca3500370dcd63c56c56126154e15  6ew9.1.B         22.340    0.324  0.147   2.200 X-ray           0.060 HHblits     
 8d90fdc768bcf0a2f0124ddb4bef1664e71ca903  6ew9.1.C         22.340    0.324  0.147   2.200 X-ray           0.077 HHblits     
 5c9c75a44ac18d720a74f337033cf1a018cb9d49  3pv5.1.A         21.505    0.331  0.145   2.400 X-ray           0.079 HHblits     
 5d7393b5522f6ed6741fe3f3c470405f29935412  3pv5.1.C         21.505    0.331  0.145   2.400 X-ray           0.074 HHblits     
 6a7c399fa1db12874080b0aae0526aa0c99a3aad  3pv5.1.D         21.505    0.331  0.145   2.400 X-ray           0.079 HHblits     
 e752c68f08d9f9e20af88b5a2e91ae862811837f  3pv3.1.A         21.505    0.331  0.145   3.100 X-ray           0.076 HHblits     
 ebaf28bf6943e1d18a851f43e68d40d489757f3c  3pv3.1.B         21.505    0.331  0.145   3.100 X-ray           0.075 HHblits     
 92a845631d0084cbd0f81208a2f6319ea21c4890  3pv3.1.C         21.505    0.331  0.145   3.100 X-ray           0.077 HHblits     
 66655d09122e086cad65f7d73c3b911a79afc4cc  3pv3.1.D         21.505    0.331  0.145   3.100 X-ray           0.077 HHblits     
 bc0c03984af220acf256bb673393e88c15233b14  5y28.1.A         23.656    0.329  0.145   3.086 X-ray           0.015 HHblits     
 8a314818e10d91cfe43f85cd8c93f56bbc2c04a4  5y28.1.C         23.656    0.329  0.145   3.086 X-ray           0.043 HHblits     
 a4a5deae7c32b2d7c51267ce9eca7a5f2c11d858  5y2d.1.A         23.656    0.329  0.145   3.700 X-ray           0.029 HHblits     
 e735efab5fda77f15a2a0eea7cd4b8b3b7d8b22c  7xs0.1.A         23.656    0.329  0.145   2.590 X-ray           0.072 HHblits     
 9cf95d78f3374ab19598d07b7ea2d5ae5a7eb395  7xs2.1.A         23.656    0.329  0.145   2.150 X-ray           0.067 HHblits     
 6a63ed4d769504a559b6d95da308f8cd2595c9f6  2i4s.1.A         11.000    0.271  0.156   1.920 X-ray           0.050 HHblits     
 189e8a10edcd8ef9da3e09edefcb81c170f49df5  2i4s.2.A         11.000    0.271  0.156   1.920 X-ray           0.051 HHblits     
 cd67a40f7b3411c0c95314a26f1b9256b727b096  1vcw.1.A         22.581    0.326  0.145   3.050 X-ray           0.046 HHblits     
 2882e278eaf69e4bce4c0f6980f42d97a2e7e4b5  1vcw.1.B         22.581    0.326  0.145   3.050 X-ray           0.046 HHblits     
 8e0e53118da841908eeab69989293eb7c1cc3d29  2r3y.1.A         22.581    0.326  0.145   2.500 X-ray           0.026 HHblits     
 9ac8512a1140b57836acd4fc8636806ec6c6e92c  2r3y.1.B         22.581    0.326  0.145   2.500 X-ray           0.028 HHblits     
 d008e84eba4df6098910da304a9455a2ce1d97e6  2r3y.1.C         22.581    0.326  0.145   2.500 X-ray           0.028 HHblits     
 d355d47ea997978989c3546fdadd0b35c47afa61  1soz.1.A         22.581    0.326  0.145   2.400 X-ray           0.030 HHblits     
 d29ce47e4a18004bdc458196fff94f675efa79d8  1soz.1.B         22.581    0.326  0.145   2.400 X-ray           0.030 HHblits     
 b0600549d57ef919d5c520cb288f776fd2047349  4rqz.1.B         22.581    0.326  0.145   2.400 X-ray           0.038 HHblits     
 d6276fb79558fd55b845dbb5b1e3517bf239e7ea  4rqz.1.C         22.581    0.326  0.145   2.400 X-ray           0.028 HHblits     
 9c7256f68a35c6408da2ec0237132ee633ba32bb  4rqz.1.A         22.581    0.326  0.145   2.400 X-ray           0.032 HHblits     
 8510e5d570e9dfed5a1b460334cf976fb414d539  4rr0.1.C         22.581    0.326  0.145   3.054 X-ray           0.043 HHblits     
 edf1755405f1fcf480c938560ba8dd845f49c062  4yo1.1.A         20.652    0.334  0.144   2.800 X-ray           0.061 HHblits     
 a0aaaf569a21d84d7a6ac03d753005c84e8ef386  5y28.1.A         23.913    0.333  0.144   3.086 X-ray           0.018 HHblits     
 7fa540df50416c4ed9e8cf3e42a55ae4490b0225  5y28.1.C         23.913    0.333  0.144   3.086 X-ray           0.042 HHblits     
 75af85aa60e508a23e03afabefafa78a49c90522  3pv4.1.A         21.739    0.333  0.144   3.100 X-ray           0.058 HHblits     
 1c49f4e00889d6c01a15c39ea66646693d41c2d4  7xfu.1.A         32.584    0.354  0.139   1.530 X-ray           0.073 HHblits     
 d98b925fbea596a96edf74b45f39e2b49e664487  4jj0.1.A         26.087    0.328  0.144   1.800 X-ray           0.058 HHblits     
 f90c7c16ea800bfee35fd17594497dc892351879  6d40.1.A         18.750    0.288  0.150   1.430 X-ray           0.051 HHblits     
 f19f100bb05cc7c1d0fa9cc755c7e7ff63c5471d  4duu.1.A         18.750    0.288  0.150   5.200 X-ray           0.048 HHblits     
 721c796a015b79a55bd1a4ecfed83aee0807876e  4a5t.1.A         18.750    0.288  0.150   3.490 X-ray           0.051 HHblits     
 bd051f7093bd0bc515ce34a270f3fd96102b164f  4dur.1.A         18.750    0.288  0.150   2.450 X-ray           0.049 HHblits     
 25c1f13a2797a35d42d68112def3d5916be05171  4dur.2.A         18.750    0.288  0.150   2.450 X-ray           0.050 HHblits     
 79a780f9a6642952f7f7b5135e05bea7f067e447  5m3o.1.A         24.176    0.330  0.142   1.700 X-ray           0.052 HHblits     
 f338839d497ea6c1e4e2375257edc0df3ecbf7b6  6z05.1.A         21.739    0.320  0.144   NA    EM              0.054 HHblits     
 a6ed844d5114f946915243effe25c5ebbcdc52f7  2ytw.1.A         22.222    0.334  0.140   NA    NMR             0.061 HHblits     
 b2154c8d06534cea77855da982f75f801eaa4e6e  2p3w.1.A         24.719    0.342  0.139   1.700 X-ray           0.077 HHblits     
 571247fd431df91a3dc262a187dc64638b6ce212  4fln.1.A         22.826    0.316  0.144   2.800 X-ray           0.065 HHblits     
 302f5b6c2facc07cf4696c5244e5bb09a7521dc9  7ths.1.A         18.947    0.291  0.148   1.800 X-ray           0.050 HHblits     
 c67074bf3945e3c74821224748674780aa4d341a  1bml.1.A         18.947    0.291  0.148   2.900 X-ray           0.049 HHblits     
 8404bc4829bfe2d3b93ecc8e3720f013aa34e0e2  8f7u.2.A         18.947    0.291  0.148   1.470 X-ray           0.049 HHblits     
 faf3f4cff7c611eccdeb8a6073d0a31aed44c829  7uah.2.A         18.947    0.291  0.148   1.570 X-ray           0.050 HHblits     
 f030e4d0d1f8a0f8b0f56e28f5253b00fc7b7d00  1bui.1.A         18.947    0.290  0.148   2.650 X-ray           0.049 HHblits     
 4ed38481521ea350bed9e2e0f66bc07cdd3880b8  1bui.1.B         18.947    0.290  0.148   2.650 X-ray           0.050 HHblits     
 9ae34f7d28e8188426c0cb5ea2c313a094e93f20  5ugd.1.A         18.947    0.290  0.148   1.380 X-ray           0.050 HHblits     
 a4fafcc5956b7f87f4a920e6a25cf36bebcd46a8  1l4d.1.A         18.947    0.290  0.148   2.300 X-ray           0.050 HHblits     
 07aab0ff4f06fa4ee1c8f8d48053983d49fed327  2joa.1.A         23.333    0.332  0.140   NA    NMR             0.055 HHblits     
 77b9b89e80b850b647474ae829a58784a0bbb329  2pzd.1.A         26.374    0.323  0.142   2.750 X-ray           0.079 HHblits     
 30d2c6462f7b2cfebc0cdeebc90c99b7ec723822  2pzd.1.B         26.374    0.323  0.142   2.750 X-ray           0.081 HHblits     
 a6cbb9ab0d6a079742d33cd1fc70d19a4a3aa59e  3f1s.1.B         17.708    0.281  0.150   2.300 X-ray           0.047 HHblits     
 6a8f0cfe579bbed03f71bfc9461cd5554d96b020  2p3w.1.A         19.780    0.322  0.142   1.700 X-ray           0.076 HHblits     
 b43dc51e84e6e28df2a5626b4f4eaaacb0943976  6d3x.1.A         18.947    0.288  0.148   1.800 X-ray           0.050 HHblits     
 476cfb89cd639c4b43ebce27b9228fecb2e5c27c  5to0.1.A         24.444    0.330  0.140   1.900 X-ray           0.068 HHblits     
 8bda5ff94fd3bb9bf7cdf80a0087b2d74574c3a7  5fht.1.A         24.444    0.330  0.140   1.950 X-ray           0.062 HHblits     
 476588462577981f4f3e0e4adaffc815f574eb94  5wyn.1.A         24.444    0.329  0.140   2.050 X-ray           0.061 HHblits     
 a186d6c6d13a3f9503ae4aebe6ab8300bae907ff  7cqc.1.C         27.778    0.329  0.140   2.500 X-ray           0.048 HHblits     
 dadf5257ca342cadac6502c3aafa50f64df6e2dd  2kg2.1.A         20.430    0.303  0.145   NA    NMR             0.042 HHblits     
 14a20c7df144f5e14de2c3b355984990f82c8597  4f4o.1.C         15.789    0.286  0.148   2.900 X-ray           0.044 HHblits     
 7b7107c3373a9bf9d38fffc55fe31aea9843674c  4f4o.1.F         15.789    0.286  0.148   2.900 X-ray           0.042 HHblits     
 e0c122200d6756bf7455c5a66528adf4058c7ee7  7mo7.1.A         14.737    0.285  0.148   NA    EM              0.047 HHblits     
 bd491603fecd2b93c37722848c7ac4477c686e8f  7mo7.1.C         14.737    0.285  0.148   NA    EM              0.047 HHblits     
 ff1dd3bd60fa88b285eab8c7f3086d94d2cfa04c  7mo8.1.A         14.737    0.285  0.148   NA    EM              0.046 HHblits     
 6df1b5c6641c4a4f0f5a1078fc6f67a34186dd68  4wjg.1.C         15.789    0.285  0.148   3.100 X-ray           0.042 HHblits     
 4daa393af1509acf0c0c8ad3c0b89b19d71202e9  1rjx.1.A         17.895    0.284  0.148   2.300 X-ray           0.048 HHblits     
 1b5310ec1d1462bd509bbc02aaed0b41abf3542c  7meq.1.A         18.947    0.284  0.148   1.950 X-ray           0.048 HHblits     
 dd8df12b728c1e98c068e1d5429b1712a0c50dfc  5m3n.1.A         24.719    0.330  0.139   1.649 X-ray           0.062 HHblits     
 271020cbd77763ea11a703a750b4b71881d84d70  5tnz.1.A         24.719    0.330  0.139   1.750 X-ray           0.062 HHblits     
 d9e45ac1db3e15640a7bc6efef623c3070aa1a85  4jj0.1.A         26.966    0.330  0.139   1.800 X-ray           0.055 HHblits     
 1a836d143a7fadcf001e940a6c5a1d1f315493f5  3h5c.1.B         15.625    0.267  0.150   3.260 X-ray           0.044 HHblits     
 0b555c2e9b72b68aba9588f293273e276e5c414c  2pzd.1.A         23.596    0.326  0.139   2.750 X-ray           0.063 HHblits     
 00e314df2d9ea45023eb4b8f0fcd03e72fe77e3b  2pzd.1.B         23.596    0.326  0.139   2.750 X-ray           0.063 HHblits     
 7483942b6705433f19468c537183e87e713d9725  4qt8.1.B         13.542    0.266  0.150   3.000 X-ray           0.039 HHblits     
 babfc53ff27a45f178b7fd20d95c42085112e588  7co3.1.A         36.145    0.378  0.129   1.900 X-ray           0.044 HHblits     
 9b70c2ddd7025ba257ae54e47eacd092a22faa20  5y09.1.H         11.957    0.298  0.144   2.449 X-ray           0.061 HHblits     
 95445f90ca96c9a77370f8c68c50d06f0cefdebe  5il9.1.H         11.957    0.298  0.144   2.200 X-ray           0.064 HHblits     
 431ba4c03bc40744118d7a0f65660f1a878c104a  5ilb.1.A         12.088    0.300  0.142   1.852 X-ray           0.058 HHblits     
 2633877417bad54f618b4b6b78308ed6748bb127  7co5.1.B         36.585    0.381  0.128   2.345 X-ray           0.061 HHblits     
 2a1c3cfa6e54fe21ca43592ded010225fc6f938f  7co5.1.D         36.585    0.381  0.128   2.345 X-ray           0.064 HHblits     
 9d6005e23471e62f00cc41417d152d83074f6b89  7co5.1.F         36.585    0.381  0.128   2.345 X-ray           0.059 HHblits     
 b116a5971a6f33daf27d23e7d52002de157ea673  7co5.1.H         36.585    0.381  0.128   2.345 X-ray           0.062 HHblits     
 0d02e25c6065ad319c434e02865d02f071682481  7co5.1.J         36.585    0.381  0.128   2.345 X-ray           0.058 HHblits     
 107f9c0688370670ebe8f5f368fb4f45dbcd8031  7co5.1.L         36.585    0.381  0.128   2.345 X-ray           0.058 HHblits     
 106590bea1dbfba3116a6941d14f0f38d6ed214a  7co7.1.B         36.585    0.381  0.128   2.600 X-ray           0.068 HHblits     
 72cc8f61fe1420cb2ec6ff7446af4a8a1adacf97  2p3w.1.A         25.882    0.351  0.133   1.700 X-ray           0.061 HHblits     
 1ab4328bbfdd18f4e6e9b266deb565e6da747bda  7co2.1.A         35.366    0.376  0.128   2.100 X-ray           0.055 HHblits     
 36a78419cf49f223975147afa77684181faaa781  3stj.1.A         35.802    0.380  0.126   2.600 X-ray           0.053 HHblits     
 c96602187c9124e567c6da37a2e6ecb78052fcd8  2ytw.1.A         23.529    0.342  0.133   NA    NMR             0.049 HHblits     
 4fcb2d2568253ddc71afe35aa2a82b757c8c9cd9  8f0a.1.A         37.500    0.389  0.125   NA    EM              0.061 HHblits     
 e000ce5fba4387f7c7272478e944c416bb290935  4l8n.1.A         18.889    0.297  0.140   2.500 X-ray           0.056 HHblits     
 54aaccfc0902823a7c22ae5a8072074a36fae449  7w24.1.A         20.690    0.319  0.136   2.900 X-ray           0.065 HHblits     
 c06ccb83202df541a7657c38a67ee69850a7cb8c  1sot.1.A         32.500    0.376  0.125   2.300 X-ray           0.035 HHblits     
 25aadc6bfa243d98aeaabce7f6294cf0f502ef28  1sot.1.B         32.500    0.376  0.125   2.300 X-ray           0.042 HHblits     
 c064040f54f672de287de7a8287976d285e02e49  1sot.1.C         32.500    0.376  0.125   2.300 X-ray           0.032 HHblits     
 35a92ac59f101fc9d4019a22af29733d9bc5c9e4  5fcr.1.A         22.353    0.325  0.133   1.250 X-ray           0.043 HHblits     
 7dbe19cef621668e17b5103af98fceda5e3ed641  7w4v.1.A         19.767    0.315  0.134   2.700 X-ray           0.060 HHblits     
 387b38b32535fd2bd4d03f74546ff81dc2a51fe9  7vyz.1.A         19.767    0.315  0.134   2.401 X-ray           0.053 HHblits     
 18be18f1ed4533e8a5c6177b164c3990ecbf2f89  3gcn.1.A         32.911    0.378  0.123   3.002 X-ray           0.053 HHblits     
 4ed477fa955df6e1f03b909cd4de44cca6d49bdf  3gdu.1.A         32.911    0.378  0.123   3.000 X-ray           0.057 HHblits     
 17f970e46acd3e71ef4c308d00d8d3c4169f6dea  3gdu.1.B         32.911    0.378  0.123   3.000 X-ray           0.021 HHblits     
 415b3329a63e544ae4d92eae9bbe552e8b9f1383  3gdu.1.C         32.911    0.378  0.123   3.000 X-ray           0.062 HHblits     
 b147ffeefee464128f4d660b813a22f604a41190  6ew9.1.A         32.911    0.377  0.123   2.200 X-ray           0.058 HHblits     
 5129ee8ba70208572477fab1614a187a51e81865  6ew9.1.B         32.911    0.377  0.123   2.200 X-ray           0.050 HHblits     
 6b69c163e8435e8bef342752fe9cd78516fe1963  6ew9.1.C         32.911    0.377  0.123   2.200 X-ray           0.060 HHblits     
 1b6ed424e5454f0f7346f0170214b84fcddb34c4  1vcw.1.A         32.911    0.377  0.123   3.050 X-ray           0.035 HHblits     
 e41c0cce1cf20803b5304050d763036d65e085d0  1vcw.1.B         32.911    0.377  0.123   3.050 X-ray           0.035 HHblits     
 2a4180cb439d71e1f4ca75d27dc875880d75a0cd  2r3y.1.A         32.911    0.377  0.123   2.500 X-ray           0.021 HHblits     
 c5fc0b4798be4406f525b4d3dd7854455e6dd1de  2r3y.1.B         32.911    0.377  0.123   2.500 X-ray           0.021 HHblits     
 fd4c91ce39c10bdde921a6b29693f8804ad6fbf6  2r3y.1.C         32.911    0.377  0.123   2.500 X-ray           0.022 HHblits     
 c39aa82d6a2442dba3dce16de0cde118ff567eaf  1soz.1.A         32.911    0.377  0.123   2.400 X-ray           0.023 HHblits     
 9025258b4363f1b9b98f4fd83abc906536e3e98d  1soz.1.B         32.911    0.377  0.123   2.400 X-ray           0.028 HHblits     
 64efc1b7529acb311e1db74649437884e44c0e2a  4rqz.1.B         32.911    0.377  0.123   2.400 X-ray           0.037 HHblits     
 534128d141bf2569528d246d43745637cf89c717  4rqz.1.C         32.911    0.377  0.123   2.400 X-ray           0.028 HHblits     
 3c7880e25dcc448a77a2b7cdc9fa8d19204c9978  4rqz.1.A         32.911    0.377  0.123   2.400 X-ray           0.028 HHblits     
 c92be0d4312076ecba8fa351862256dbcef90b07  4rr0.1.C         32.911    0.377  0.123   3.054 X-ray           0.029 HHblits     
 6b77c89b3b5dbcd43dea83d8ec8857ad4260b74a  3pv4.1.A         32.911    0.376  0.123   3.100 X-ray           0.057 HHblits     
 7a79048be01c463bd4172850604a225478dcfa8d  4yo1.1.A         32.911    0.373  0.123   2.800 X-ray           0.053 HHblits     
 8f360ce0f85ec45ee7af2d251f5575bae37d4ec3  4afu.2.A         24.706    0.315  0.133   1.820 X-ray           0.037 HHblits     
 7b096164526b79cc25b63f24099b17fc3f797ca8  4afs.1.A         24.706    0.315  0.133   1.900 X-ray           0.038 HHblits     
 95a5b45c2bdb8c68955f7ab87ba418ad226557c1  4ag1.1.A         24.706    0.315  0.133   1.400 X-ray           0.038 HHblits     
 98b8518ced2be3be8b87985054fbdf6cadaf6d44  4afq.2.A         24.706    0.315  0.133   1.510 X-ray           0.040 HHblits     
 1b523f3297d33c9dcddda77d7c89f85951130368  4ag2.2.A         24.706    0.315  0.133   1.800 X-ray           0.038 HHblits     
 a3a09597327a0a5f0711057d0fb46f8e53441244  4kp0.1.A         24.706    0.315  0.133   2.800 X-ray           0.038 HHblits     
 f1dc48eba8dad7c5b08f5dc64300c9576c1dad93  8a3q.1.A         20.930    0.305  0.134   1.801 X-ray           0.038 HHblits     
 69a9ef85f5251f68b0dc0d1ea6dbed53244bb406  5yjm.1.A         24.706    0.315  0.133   1.900 X-ray           0.036 HHblits     
 6e3e728f595ecbc201e877f6f898a4b6b9ea285c  1klt.1.A         24.706    0.315  0.133   1.900 X-ray           0.039 HHblits     
 b16cc3400a9f8d572d6c1d5cc3c8c3b36b5069c3  4rqy.1.A         33.333    0.381  0.122   2.204 X-ray           0.060 HHblits     
 f9f69ac187427329c5ce865eb110c49854eaec0d  4rqy.2.A         33.333    0.381  0.122   2.204 X-ray           0.060 HHblits     
 8496ca643aa988c1bbdfb23fa91706a617191a5a  1te0.1.A         33.333    0.381  0.122   2.200 X-ray           0.057 HHblits     
 49c4273c95ae5d960f328618ee52501401b3a841  7qsa.1.A         32.927    0.341  0.128   2.020 X-ray           0.039 HHblits     
 c4f86608a46dc4369aa0649970a9e1d2ff0b3764  7qsa.1.B         32.927    0.341  0.128   2.020 X-ray           0.033 HHblits     
 a252f3a2c75f869284253e385166feb83c9060ac  7qsb.1.A         32.927    0.341  0.128   1.840 X-ray           0.036 HHblits     
 ede19b2f151a0e0654abe14db1a3f1bf8f3da74a  7qsb.1.B         32.927    0.341  0.128   1.840 X-ray           0.034 HHblits     
 a56207e5b1df6a3385c00e2aea6089616300d797  7qtu.1.A         32.927    0.341  0.128   2.840 X-ray           0.032 HHblits     
 d4986fb0fcbf71e321132ff961646e0a09682d5c  7qtu.2.A         32.927    0.341  0.128   2.840 X-ray           0.036 HHblits     
 824438fe14f9e4bb50d058bb0e520e435f0f80da  7qtu.3.A         32.927    0.341  0.128   2.840 X-ray           0.033 HHblits     
 6c73c69ed61fb74762392cd95497818c02201561  7qtu.4.A         32.927    0.341  0.128   2.840 X-ray           0.036 HHblits     
 edc9a08690eac84a99f3d6c921e009fd76ab69bc  5vwi.1.A         32.927    0.341  0.128   1.750 X-ray           0.040 HHblits     
 f64652455ccb0af6b366628fa938a793a60c7df9  5vwi.1.B         32.927    0.341  0.128   1.750 X-ray           0.035 HHblits     
 815cd7dbdd1ec9101755275686e7dcd1a74507e1  6xa6.2.A         32.927    0.341  0.128   1.950 X-ray           0.035 HHblits     
 56d226b9380b625a2283e9471428acaca4377755  6xa6.1.A         32.927    0.341  0.128   1.950 X-ray           0.038 HHblits     
 3ac5057459ef5808d12fc27f04ea784a28631aba  7qs8.1.A         32.927    0.341  0.128   1.850 X-ray           0.033 HHblits     
 66f4ce1aa0811e7e7795269f172de5070faba77a  7qs8.2.A         32.927    0.341  0.128   1.850 X-ray           0.034 HHblits     
 cb6d75013d13f386d56d682bf67f804c9da69958  5tjx.1.A         20.930    0.302  0.134   1.408 X-ray           0.036 HHblits     
 8a20e12253e631ca23c795ab96bb0aa38dc72cc9  4lk4.1.A         20.000    0.311  0.133   2.400 X-ray           0.043 HHblits     
 8ea2b9f42b0bacbd8cbcf66c156b3ffa5725c8bf  1gl1.1.A         22.093    0.300  0.134   2.100 X-ray           0.042 HHblits     
 9c0d8569218fc95319d2cae6bbe47015470a46dc  1cgi.1.A         22.093    0.300  0.134   2.300 X-ray           0.043 HHblits     
 3db15413cfe0c42b5446d909e6f966679dfcfaea  1chg.1.A         22.093    0.300  0.134   2.500 X-ray           0.042 HHblits     
 5db8189af73119f759f8d2f786baa7db28c27766  2cga.1.A         22.093    0.300  0.134   1.800 X-ray           0.041 HHblits     
 ee10952942e8e76374f38d657f4c4ebdf36cb49b  3t62.1.A         22.093    0.300  0.134   2.000 X-ray           0.042 HHblits     
 7fdc592b4a5276311e0b9791639d3e2b01b7301a  1oxg.1.A         22.093    0.300  0.134   2.200 X-ray           0.042 HHblits     
 dedeb8a86c0c30135b83d103426080a3c5158cfc  2cga.1.B         22.093    0.300  0.134   1.800 X-ray           0.042 HHblits     
 4c2961d269417c80ea345ef005c82b4d7d29169a  1p2m.3.C         22.093    0.300  0.134   1.750 X-ray           0.042 HHblits     
 099df40f9529235c6579ccc78ded00842d05d75b  3s0n.1.A         25.000    0.318  0.131   1.950 X-ray           0.039 HHblits     
 3ad0ee065d55fc45e0ada6fcfe19664f101c8feb  1t31.2.A         25.000    0.318  0.131   1.900 X-ray           0.039 HHblits     
 18846a068fe89e06ffb66e8fa6d1bca44b37c289  1pjp.1.A         25.000    0.318  0.131   2.200 X-ray           0.039 HHblits     
 02d873565f1cbaf3723c854137dac7b05b60e85d  7e50.1.B         19.767    0.298  0.134   1.950 X-ray           0.044 HHblits     
 d0f0a94afd4c2f5e5e288eab4a60da79e6a2a76a  7n7x.1.A         20.930    0.298  0.134   2.097 X-ray           0.036 HHblits     
 af5ae9e0df13f21650b07a2571aee6e612639e41  3rp2.1.A         25.000    0.317  0.131   1.900 X-ray           0.040 HHblits     
 72c056d192f6cca599d5c877a7a7aa8e60310008  6a8o.1.A         18.605    0.298  0.134   2.770 X-ray           0.038 HHblits     
 396ace2f4f7ad507cd7a98c7676ac974771af848  6a8o.1.C         18.605    0.298  0.134   2.770 X-ray           0.042 HHblits     
 d80a994f637c0351e4ad6539b6ab4c31dc0142dc  1fi8.1.A         21.176    0.307  0.133   2.200 X-ray           0.041 HHblits     
 3349238673263e37d257af69384685cd6bd607ae  4ogy.2.A         21.176    0.307  0.133   2.100 X-ray           0.036 HHblits     
 3eeb57adc5305a962c8b666bb89f35d6dd0c628b  2any.1.A         21.176    0.307  0.133   1.400 X-ray           0.038 HHblits     
 55d058c6609ca306c00d08b67feb8dd3d09ee40d  1si5.1.A         15.116    0.297  0.134   2.530 X-ray           0.041 HHblits     
 790bde16c7fb1a2e373c5b5dcf06bb9231db2f3b  4d9q.1.A         20.000    0.306  0.133   2.280 X-ray           0.039 HHblits     
 f6b2d93bac5ed32a39e0420c9a08c579a30d7fd1  3n7o.1.A         25.000    0.315  0.131   1.800 X-ray           0.041 HHblits     
 69c230ae5819881cc65371d71df5cee17a882661  1au8.1.A         18.824    0.305  0.133   1.900 X-ray           0.040 HHblits     
 d265907e7a5ebc84bdd9e1fe2525233d3673ff94  1t32.1.A         18.824    0.305  0.133   1.850 X-ray           0.041 HHblits     
 cfd2da3fb62c8446553809fde8ccbee5231ca19b  6vtm.2.A         18.824    0.305  0.133   1.600 X-ray           0.041 HHblits     
 f3ecb00a6f854ea503966b110d0cb603dfe5219c  6vtm.1.A         18.824    0.305  0.133   1.600 X-ray           0.040 HHblits     
 56d3648e0ee760f7d8ef9166d64d18962675b401  6vtm.3.A         18.824    0.305  0.133   1.600 X-ray           0.041 HHblits     
 915bf0a6e7f1d9c811703d305c1caa527e404071  1shy.1.A         16.279    0.295  0.134   3.220 X-ray           0.041 HHblits     
 3902e60ef9ade4fbb0625f877c44a634df466745  1fq3.1.A         18.824    0.304  0.133   3.100 X-ray           0.039 HHblits     
 ea418a9e811722c9fcd433f00990a1390fff4d34  1fq3.1.B         18.824    0.304  0.133   3.100 X-ray           0.038 HHblits     
 2170f7ead1a905f0bbb841a5fb3149845a21ceea  4o3u.1.A         16.279    0.295  0.134   3.040 X-ray           0.042 HHblits     
 5c6f12fc236d50242426914cdd6aec238cb07960  5f8t.1.A         21.176    0.304  0.133   1.750 X-ray           0.039 HHblits     
 275a4d6f9b8748424b9ec64a04d72f1a232cfb57  4k3j.1.A         16.279    0.294  0.134   2.800 X-ray           0.042 HHblits     
 a638cda5b726e3fdde63b0f76a608751c5cb2ff1  4b2b.1.A         16.279    0.294  0.134   1.360 X-ray           0.043 HHblits     
 79d4518b90f9bfd4e800041a5a148caf1a1a6245  3i77.1.A         18.824    0.303  0.133   2.100 X-ray           0.045 HHblits     
 9f8e902c6353c984a8344c961ad1b44efd72292d  1dlk.1.B         22.353    0.303  0.133   2.140 X-ray           0.042 HHblits     
 fca46e3bba0a7e8ce96de0c77f4f1dc990160f20  5fbe.1.A         18.824    0.303  0.133   1.430 X-ray           0.042 HHblits     
 7496c8e6395e764bab2eb4ceda9c4ba449c92bed  6fut.1.A         18.824    0.303  0.133   1.500 X-ray           0.041 HHblits     
 f30adc3cdf1a987e1e3aca2da0dfea67ccf6c5cb  1dst.1.A         18.824    0.303  0.133   2.000 X-ray           0.040 HHblits     
 d35aa66c59e7ad53cc54676956a164c6a5c1b4b7  3g01.1.A         18.824    0.303  0.133   2.500 X-ray           0.039 HHblits     
 e5517eb2aa07f2cd0491794da313b495192463fc  6lz9.1.B         16.279    0.292  0.134   2.800 X-ray           0.042 HHblits     
 d0e67419d16071249a4ac1ea549608dd85fa3b96  1l4z.1.A         20.000    0.301  0.133   2.800 X-ray           0.043 HHblits     
 d1e5afce9973378d6f5c5107b4bfe3d6fa538be8  6d3z.1.A         20.000    0.301  0.133   2.000 X-ray           0.043 HHblits     
 96b7413b5c40c3c1c36c1e25af3580cd32f4163d  4crd.1.A         23.529    0.301  0.133   2.100 X-ray           0.040 HHblits     
 884d72811ae48721abc783d88a1e80e2a1cda053  4gaw.6.A         16.471    0.301  0.133   3.000 X-ray           0.035 HHblits     
 ba1990fede0affc58cd654d47021b438cb8ef799  4gaw.2.A         16.471    0.301  0.133   3.000 X-ray           0.039 HHblits     
 61c0e3280f43231cdcd76fa3023e33be86515143  4gaw.3.A         16.471    0.301  0.133   3.000 X-ray           0.036 HHblits     
 301c044c0a38900dc5d9ab6bf5c68686b266729e  4gaw.4.A         16.471    0.301  0.133   3.000 X-ray           0.040 HHblits     
 4a8eab71f208ec7a367f697b0e48724fd99fb165  4gaw.5.A         16.471    0.301  0.133   3.000 X-ray           0.038 HHblits     
 adacd4d79b9d87f2ca4a53c6b64f68e9619c3a14  4gaw.1.A         16.471    0.301  0.133   3.000 X-ray           0.042 HHblits     
 a904d2875c1a423fcaf9384717b187d8504dbc22  4gaw.7.A         16.471    0.301  0.133   3.000 X-ray           0.038 HHblits     
 0f5177ed538afc4d6d8a0fb5a00c1ed3933a681e  4gaw.8.A         16.471    0.301  0.133   3.000 X-ray           0.038 HHblits     
 2783ace4c1e233e4039563e3e0b01137cad6854b  4gaw.9.A         16.471    0.301  0.133   3.000 X-ray           0.038 HHblits     
 77c8101b05f7a2e3859f5fff7579d2ecf657013d  4gaw.10.A        16.471    0.301  0.133   3.000 X-ray           0.038 HHblits     
 5031b431e49579a7d8a98528f9747355bf4c1dcf  4gaw.11.A        16.471    0.301  0.133   3.000 X-ray           0.036 HHblits     
 f51076e09d4d0363938af615501869df4a4897c7  1mza.1.A         18.605    0.291  0.134   2.230 X-ray           0.044 HHblits     
 a4f10f6468f2a026a77d12ca68dcd0723ae4306b  1mzd.1.A         18.605    0.291  0.134   2.900 X-ray           0.043 HHblits     
 960d7168aa06ca5f2b0fdd55165955962011d8f2  1qrz.1.A         20.000    0.300  0.133   2.000 X-ray           0.043 HHblits     
 4da8eeaa5c1015230a1d2a1b14f883e5ed529de4  1ddj.1.A         20.000    0.300  0.133   2.000 X-ray           0.043 HHblits     
 1a9d8ecb9e740e8ed7dc3a23103f831669e77c50  1ddj.2.A         20.000    0.300  0.133   2.000 X-ray           0.043 HHblits     
 f868e60662cdcc5eac6a21b0f8648f684527f517  6q1u.1.A         20.000    0.300  0.133   2.347 X-ray           0.043 HHblits     
 9558865b073f27d72b16ffd4a5507bb1a6e8ce5e  3uir.1.A         20.000    0.300  0.133   2.777 X-ray           0.043 HHblits     
 f8adae074ba3b4f8597c61a28cfa41a4d8c0c9a9  1fdp.1.A         18.824    0.300  0.133   2.100 X-ray           0.040 HHblits     
 b03c0c09565d8d350d2fd8e11fe79bc0b2f52671  1fdp.2.A         18.824    0.300  0.133   2.100 X-ray           0.040 HHblits     
 3ed4a21ce3479a1888dc18ba057295c467cde2f9  1fdp.3.A         18.824    0.300  0.133   2.100 X-ray           0.040 HHblits     
 9d4acf44ae00a3823facaad16e309525d5401d5f  1fdp.4.A         18.824    0.300  0.133   2.100 X-ray           0.041 HHblits     
 617f27f1532e70f212ebd2c9c1e3d91a4f1e3904  1iau.1.A         18.824    0.300  0.133   2.000 X-ray           0.039 HHblits     
 10ba37718eab8c0e574503dce65f73d5e8d3445d  1qav.1.B         22.892    0.316  0.129   1.900 X-ray           0.038 HHblits     
 61b13e9d1faa6f573163f8343d8c14b36a46e09b  6vvu.1.A         20.000    0.297  0.133   3.000 X-ray           0.044 HHblits     
 fa26f1dc442b4c56b8961384a73919d5358f838d  5wi6.1.A         20.000    0.297  0.133   2.720 X-ray           0.043 HHblits     
 c359a2bca67e03caf4a6adfe3689b01beb6f9e89  4xde.1.A         16.279    0.288  0.134   2.140 X-ray           0.044 HHblits     
 2fe31bdfe0ff61b0a1876c8b2502cec692f0843c  6p0p.1.A         20.000    0.296  0.133   2.550 X-ray           0.043 HHblits     
 f58a327a8b93b4a2835e635b31dae180e330b524  2b9l.1.A         18.824    0.296  0.133   2.000 X-ray           0.042 HHblits     
 7510942264337fb567342b3d8cdb859158dabb5c  6tb2.1.C         17.647    0.296  0.133   2.900 X-ray           0.034 HHblits     
 0b0f5608cf8b7c6e388a3f9bdbfadcc46f50126b  2xwb.2.D         19.048    0.305  0.131   3.490 X-ray           0.043 HHblits     
 f63d6156b3685f646ff526758dd2054c58dc03f2  2xw9.1.A         19.048    0.305  0.131   1.200 X-ray           0.044 HHblits     
 0032e977d417aef5ea39736333cbd21699077bdd  2xwa.1.A         19.048    0.305  0.131   2.800 X-ray           0.044 HHblits     
 7681c313112f0c4360f97303ccc8abd444bb084a  4cbo.2.A         19.048    0.305  0.131   1.800 X-ray           0.043 HHblits     
 8cbf8847468585406c6d1bfc7166fb77caf8a503  4cbo.1.A         19.048    0.305  0.131   1.800 X-ray           0.044 HHblits     
 f64f1ccc4de72976bf58c2b7922ef6e64e4bcb22  6qmr.1.A         19.048    0.305  0.131   2.000 X-ray           0.044 HHblits     
 d74f3aaefcd8ece82a680cdb2ddd440086257f85  6qmt.1.A         19.048    0.305  0.131   1.800 X-ray           0.044 HHblits     
 bd0aac707bca6c18e539695829aab57428239ae1  3qo6.1.A         33.766    0.372  0.120   2.500 X-ray           0.053 HHblits     
 abc4374512d1762151b58185b1756dc1e357cbba  3qo6.1.B         33.766    0.372  0.120   2.500 X-ray           0.062 HHblits     
 ca13a97e3a590a97e3d62d221c1178931d480097  3qo6.1.C         33.766    0.372  0.120   2.500 X-ray           0.059 HHblits     
 419974b98cb6e8b55d4f78da602f3bbe9c82e573  3tju.1.A         14.118    0.295  0.133   2.700 X-ray           0.038 HHblits     
 5bf61ac24c77ecf5f2df2a5bd34587364e957ed8  3tk9.1.A         14.118    0.295  0.133   2.200 X-ray           0.038 HHblits     
 df7693f8d8841bac00964f1e937893fa177f2e30  5nb7.1.A         19.048    0.304  0.131   1.330 X-ray           0.044 HHblits     
 39d1c2b316e050ee51b1b01d3697b2d28d7825ed  8dea.3.A         19.048    0.304  0.131   2.214 X-ray           0.042 HHblits     
 ceb43765184353ef455b478428af947963800894  8d95.1.A         19.048    0.304  0.131   2.166 X-ray           0.042 HHblits     
 c943a654b807113679c2c7c2ac6412b179fc21b6  6bqm.1.A         20.238    0.304  0.131   2.200 X-ray           0.041 HHblits     
 c1c152dc904a9c2d58a67ef3d67ec7aa7ac28aea  6vmk.13.A        19.048    0.303  0.131   3.010 X-ray           0.044 HHblits     
 6db6c7dd9ecdaf8cea0a0faa46eaa96611519dc3  1dsu.1.B         19.048    0.303  0.131   2.000 X-ray           0.040 HHblits     
 e7cad3fa8617f34631b3b3f24a678135660159bd  1dic.1.A         19.048    0.303  0.131   1.800 X-ray           0.042 HHblits     
 68178d2ff9f1364879a19d97bb498c19c82652f3  1dfp.1.A         19.048    0.303  0.131   2.400 X-ray           0.043 HHblits     
 226eb4ead193103708a6b47e3c624d78a04415dd  4d9r.2.A         19.048    0.303  0.131   2.420 X-ray           0.044 HHblits     
 47c2ef424ccf384a7f3bf3da6bbd70c20855010c  1dfp.1.B         19.048    0.303  0.131   2.400 X-ray           0.044 HHblits     
 17df3187835637e724b964a15b553fcec98d4b6e  1dsu.1.A         19.048    0.303  0.131   2.000 X-ray           0.042 HHblits     
 2504bcec2aa18c1cca57f2f8af1bad21a34017b8  5tcc.1.A         19.048    0.303  0.131   3.370 X-ray           0.043 HHblits     
 cf96cf9e255b59f105eac1fdb2b483fa8fd1cec6  1orf.1.A         15.294    0.293  0.133   2.400 X-ray           0.041 HHblits     
 ad9b160a8aebad084e20fc0d4c6ce6173a3b3a80  1op8.1.B         15.294    0.293  0.133   2.500 X-ray           0.040 HHblits     
 2c48f9ea372ef86b48437e225bf662f53cda5d72  1op8.1.A         15.294    0.293  0.133   2.500 X-ray           0.040 HHblits     
 5669aa2874e88b8675246ae57b858c95b3484862  1op8.2.A         15.294    0.293  0.133   2.500 X-ray           0.040 HHblits     
 85e000e2476ab9a5c5d21710b9959cda5e185847  1op8.3.A         15.294    0.293  0.133   2.500 X-ray           0.041 HHblits     
 6705963ae8a9ec671422bd140caa322d91fcf49d  1a0l.1.A         20.238    0.302  0.131   3.000 X-ray           0.041 HHblits     
 fae34993aed9b8c86881ac081152a7568e807a91  6o1f.1.A         20.238    0.302  0.131   2.150 X-ray           0.042 HHblits     
 a35fe6f8254ecb9704ed5f582e2b82ad2ac69e75  4q7x.1.A         18.824    0.292  0.133   2.550 X-ray           0.041 HHblits     
 c4069b3c2b365e32cc5abedbf45edf439a4a324d  4q7z.1.A         18.824    0.292  0.133   1.400 X-ray           0.041 HHblits     
 02ff71b76198efb02f15a8a818d660d48adf002c  4q80.1.A         18.824    0.292  0.133   3.070 X-ray           0.041 HHblits     
 b52bbd7a1a73178a1e8059fe16232b601bb0dd80  4q80.2.A         18.824    0.292  0.133   3.070 X-ray           0.041 HHblits     
 2b9a7ed1da97dcc68203cdd930d2911fd40582ae  3dfj.1.A         16.471    0.291  0.133   1.450 X-ray           0.041 HHblits     
 c58b58ea1bd8041bd54d4fb60554d4dac89dec98  6kd5.1.B         17.647    0.291  0.133   2.600 X-ray           0.040 HHblits     
 b650067c3b7aa6552962a5a9ff41a8892a87a302  4a6l.1.A         20.238    0.300  0.131   2.050 X-ray           0.042 HHblits     
 b4e38f559aed54e702ba9c7380be4f4314e91fe8  2bm2.1.B         20.238    0.300  0.131   2.200 X-ray           0.042 HHblits     
 e83dea82f38abf9963356feb7d75ec76f6a26d71  6t7p.1.A         21.429    0.300  0.131   1.416 X-ray           0.037 HHblits     
 a1ec6096c12952e5c7a04b325fdc403d47699d48  3e16.1.A         16.471    0.290  0.133   1.600 X-ray           0.040 HHblits     
 aea3956ccdfa585349d5682f97fd365962e40e40  3e0p.1.A         16.471    0.290  0.133   1.700 X-ray           0.040 HHblits     
 0e7fe1dd9e8846d4b359ab3eaa1d4a8fb5e6396a  3e0n.1.A         16.471    0.290  0.133   1.700 X-ray           0.040 HHblits     
 f9d40c60a1fb5d4030fbb0442a208fc85a694ec5  3gym.1.A         16.471    0.290  0.133   2.800 X-ray           0.041 HHblits     
 373f85eb343156d9e3832dc9529516c14742b464  3gyl.1.A         16.471    0.290  0.133   1.300 X-ray           0.041 HHblits     
 3e9dbe6ea09d957de4faa2df660a85949f7a09e4  2f9n.1.A         20.238    0.299  0.131   1.600 X-ray           0.043 HHblits     
 29a5d81aab5644714f3639ffb877d311727e1cac  2f9o.1.A         20.238    0.299  0.131   2.100 X-ray           0.042 HHblits     
 81555fc02e2ba38a0b1a92042c5f27f2b784317d  2f9p.1.A         20.238    0.299  0.131   2.300 X-ray           0.043 HHblits     
 0c959a287761bbc3db6f8a23928e65a6fd051ae3  1lto.1.A         20.238    0.298  0.131   2.200 X-ray           0.041 HHblits     
 212c28d00e4d27ce8f36e3548a5f57a15e288410  2zeb.1.A         20.238    0.298  0.131   2.500 X-ray           0.039 HHblits     
 a7909ddcc001d9fc801cd4f90d47b245c1f46e81  2zgc.1.A         16.471    0.286  0.133   1.960 X-ray           0.043 HHblits     
 9897e878e36b32d87516d42556909794d0b179b9  5lyo.1.A         17.647    0.286  0.133   2.498 X-ray           0.043 HHblits     
 c91178aed7b8f75aa57c92876dd22d445080b9a7  5lyo.2.A         17.647    0.286  0.133   2.498 X-ray           0.043 HHblits     
 a7c71578a4eae61cb47372c9569351122d544662  5lyo.3.A         17.647    0.286  0.133   2.498 X-ray           0.043 HHblits     
 f0b46bc78bcf79107e12656fd0514d7d7d200a30  4x0l.1.C         16.471    0.286  0.133   2.050 X-ray           0.038 HHblits     
 8f72854c80f402c59cf3e1a68515d00bfe8a7ac0  5hu6.1.C         16.471    0.286  0.133   2.900 X-ray           0.036 HHblits     
 7ac3a3cd3a199d8902ae0b2268e837446553b03d  8h3u.1.B         15.294    0.285  0.133   NA    EM              0.038 HHblits     
 231346d7fe4b968bc8239991eccad95cb8b74a67  4bnr.1.A         15.294    0.285  0.133   2.000 X-ray           0.045 HHblits     
 9b0e407ab930217b534d68f2a44ea1b1f53a7d7c  2f91.1.A         15.294    0.285  0.133   1.200 X-ray           0.046 HHblits     
 6c398d5d0df7f862de79967b9475225834959fe8  1ekb.1.B         14.286    0.292  0.131   2.300 X-ray           0.040 HHblits     
 09ecf135349db7d42e4a381af14b45d678e715c7  5jd8.1.A         32.468    0.359  0.120   1.850 X-ray           0.059 HHblits     
 29ee6636156f033686207a5a351e9ef2a7978943  1elt.1.A         22.892    0.300  0.129   1.610 X-ray           0.040 HHblits     
 487b5c1636ebdd9bbd21eec01ff956b5847c131f  3h7t.1.A         12.941    0.281  0.133   2.000 X-ray           0.038 HHblits     
 ebe0f3a4cea4c0d83bf50f3d41825cbc5c1a3dcb  1wh1.1.A         21.951    0.308  0.128   NA    NMR             0.037 HHblits     
 1dd3362a0d048f4d32621d3fb90b73e950b79084  3w94.1.A         15.294    0.280  0.133   2.002 X-ray           0.039 HHblits     
 823a0102a62057ac126cca38aeba99e921e924bf  4e7n.1.A         14.286    0.289  0.131   1.750 X-ray           0.035 HHblits     
 4faee93de9ee338d0b3cb869f6705a8c98f9ae5f  1bru.1.A         20.238    0.287  0.131   2.300 X-ray           0.043 HHblits     
 9bc8ee8d92bf00a19d9eabb49c0ca17c2bf5b629  3beu.1.A         18.072    0.296  0.129   1.050 X-ray           0.040 HHblits     
 f939929aefc092ef054947b43df081b6fc3a87fc  1qav.1.B         23.457    0.315  0.126   1.900 X-ray           0.037 HHblits     
 84e524da17250a726b9920d311aa93c57ea2a61b  5vwi.1.A         26.250    0.324  0.125   1.750 X-ray           0.037 HHblits     
 b71cef36a4a1ef28b43d76d7f22318d8d7fae27a  5vwi.1.B         26.250    0.324  0.125   1.750 X-ray           0.035 HHblits     
 2b6b64d86b45e1e94d3987cec74bd04e1a0f336f  6xa6.2.A         26.250    0.324  0.125   1.950 X-ray           0.036 HHblits     
 8ddd1b13016fc76a60a725a18bdf46d040ecf3fb  6xa6.1.A         26.250    0.324  0.125   1.950 X-ray           0.036 HHblits     
 15ec2ad61cc76b772bb6e5f6502a019663ff66af  4ic6.1.A         23.077    0.343  0.122   2.000 X-ray           0.047 HHblits     
 91d90b0f9194249b971479406db7cbd57d20a2a9  7qsa.1.A         26.250    0.323  0.125   2.020 X-ray           0.036 HHblits     
 8373a9c75ef3e5fd5e4bfe809b770f3860d8549f  7qsa.1.B         26.250    0.323  0.125   2.020 X-ray           0.033 HHblits     
 b40d971c3ac9635b273b9f221e367d4c80197c7a  7qsb.1.A         26.250    0.323  0.125   1.840 X-ray           0.033 HHblits     
 4a9200ca27b6fe1c87d7a5070b06d11110bea674  7qsb.1.B         26.250    0.323  0.125   1.840 X-ray           0.033 HHblits     
 5f73d814dd941292765ff9b4dcfde0102910342f  4h4f.1.A         16.667    0.284  0.131   1.900 X-ray           0.042 HHblits     
 71a52f9fd5398937850d965e4eeecc420fe29a86  2asu.1.B         12.941    0.273  0.133   1.850 X-ray           0.041 HHblits     
 3175b2654cda979f5953a5f950182a385743c7a8  1aks.1.A         18.293    0.301  0.128   1.800 X-ray           0.034 HHblits     
 732acfe1ddb6a57f7e2be8f9a460b601217ff4d1  2lc6.1.A         24.691    0.310  0.126   NA    NMR             0.037 HHblits     
 266547dd881fb41e4777a31135e44afbe2ac76ae  2psy.1.A         10.465    0.261  0.134   2.300 X-ray           0.043 HHblits     
 382b85b3a2c617f3bdb91d542932fd9edb3a86bc  6qfe.2.A         10.465    0.261  0.134   1.670 X-ray           0.041 HHblits     
 609b0bade36c665b0e8639c13452713aae6aaecd  7u5b.2.C         10.465    0.261  0.134   2.371 X-ray           0.038 HHblits     
 e8853f1ee83d603b2a5fa193e06cc8bac464f3c4  7u5b.1.C         10.465    0.261  0.134   2.371 X-ray           0.039 HHblits     
 fd064f203486a64520ce522a5d4d3945322fe8bd  1oss.1.A         19.512    0.298  0.128   1.930 X-ray           0.040 HHblits     
 49d5411ffdd0160620a5da615f7a72e5051ac795  1pyt.1.D         17.857    0.279  0.131   2.350 X-ray           0.043 HHblits     
 dbeb57306f09e9c09b450ad8af0d455f2ac463ad  3s9c.1.A         13.253    0.285  0.129   1.800 X-ray           0.037 HHblits     
 cdd54f3ecbdc4fbac5ea10f8628d731257051673  3sbk.1.A         13.253    0.285  0.129   2.550 X-ray           0.036 HHblits     
 f7dee3e83c1df94f2bcde7df4c02a2fd00b2e14d  5zfh.1.A         15.663    0.285  0.129   1.930 X-ray           0.043 HHblits     
 510ae1d43694654395c5cee9f825d14c371492bb  2fmj.1.A         16.867    0.285  0.129   1.650 X-ray           0.036 HHblits     
 b4d8d1d861296a76cd48e8b9d588f232b531bca2  1sgt.1.A         16.867    0.284  0.129   1.700 X-ray           0.036 HHblits     
 ee5da9f345ceda752633297952cdd33482a8a7de  5t63.1.A         33.333    0.363  0.117   2.500 X-ray           0.061 HHblits     
 a2c6b6e1ad1996ca75d61ad307bf61551ef75aa8  5t69.1.A         33.333    0.363  0.117   2.100 X-ray           0.060 HHblits     
 170a5e874558ed2167a712bef42f32707eac222e  4ic6.1.A         22.078    0.340  0.120   2.000 X-ray           0.044 HHblits     
 e80fa6c567382f18894ba4e9c74b4f77d8dee9a6  6x23.1.A         28.571    0.339  0.120   2.154 X-ray           0.041 HHblits     
 5800382ca7efe3fd44e21dd29931dec4ce163680  6icc.1.A         29.870    0.339  0.120   2.000 X-ray           0.047 HHblits     
 6075e3ac3f80c07eb1e2d583ae46d08aa78f1932  5jd8.1.A         34.722    0.388  0.112   1.850 X-ray           0.058 HHblits     
 af8cf1fabf887e8e5390a067c5a7befa9141c5f6  5jd8.1.A         34.722    0.387  0.112   1.850 X-ray           0.069 HHblits     
 1f3fc5dc8318decc098302857ba8e1123b964fae  5b6l.1.A         33.784    0.364  0.115   2.801 X-ray           0.058 HHblits     
 aa81f783eee8c7a5ef702125d1bca6e3faf0e5fd  4ic6.1.A         33.333    0.346  0.117   2.000 X-ray           0.066 HHblits     
 9b45faf83836b6cf5a8b9483e311bdfae19e89e6  1os8.1.A         17.284    0.286  0.126   1.550 X-ray           0.035 HHblits     
 bb68b70dadcfc3d448e9b7b8d31f4d3395b0e38f  4fgm.1.A         25.974    0.323  0.120   2.394 X-ray           0.061 HHblits     
 0b83b846fe18641483315498c98734cb08af35d1  5y28.1.A         30.556    0.372  0.112   3.086 X-ray           0.004 HHblits     
 89466a97326e24ad69e563908c0edfcb55d2addc  5y28.1.C         30.556    0.372  0.112   3.086 X-ray           0.037 HHblits     
 8a1b5bdb047472dc075f352e51fcf265812c4767  2kl1.1.A         28.767    0.359  0.114   NA    NMR             0.042 HHblits     
 f7142072d79cd5921f4cec089fee525dd27236ac  5jd8.1.A         36.232    0.398  0.108   1.850 X-ray           0.052 BLAST       
 3b4d7780a5d1610d7626e494ab6a6f4b718be29e  5jd8.1.A         36.232    0.398  0.108   1.850 X-ray           0.057 BLAST       
 fff85cfd9b0d935e0cd95974c8fb56770857976b  1te0.1.A         25.676    0.342  0.115   2.200 X-ray           0.061 HHblits     
 8d2f8aff307ba8e6d2c707b26d8e66dc10cbfbfc  1sot.1.A         25.676    0.342  0.115   2.300 X-ray           0.037 HHblits     
 5bb2f0b0193011ccb3e2b6baebbcbeb182768396  1sot.1.B         25.676    0.342  0.115   2.300 X-ray           0.048 HHblits     
 82e764f38b6f5b7a85c97c063391c360b2137838  1sot.1.C         25.676    0.342  0.115   2.300 X-ray           0.029 HHblits     
 538abeaf05674250f1a29d26fa732a65d674ef4a  1sot.1.A         25.676    0.341  0.115   2.300 X-ray           0.034 HHblits     
 fdaa9f82df73bac9a75551a4bbbd34fa6e08cbb9  1sot.1.B         25.676    0.341  0.115   2.300 X-ray           0.046 HHblits     
 19fbbf707519dc788a894b8cf5cfd2feb752df1c  1sot.1.C         25.676    0.341  0.115   2.300 X-ray           0.028 HHblits     
 ca576e5afef5df096552d7823e9b62c913f9bafe  4jj0.1.A         25.333    0.328  0.117   1.800 X-ray           0.043 HHblits     
 6fc9c8a2b7a05ca6f6386d2c9756825637d522cd  5t63.1.A         29.730    0.338  0.115   2.500 X-ray           0.061 HHblits     
 bd8bac5895d52c3ea6c4f5c8407690eed3090075  5t69.1.A         29.730    0.338  0.115   2.100 X-ray           0.059 HHblits     
 6a7b0fa1af8830978f12969c54e4413e9380520d  3gcn.1.A         24.324    0.335  0.115   3.002 X-ray           0.049 HHblits     
 d42e6abe73b2740964051431b909b55906b2becd  3gdu.1.A         24.324    0.335  0.115   3.000 X-ray           0.059 HHblits     
 b8365f34f8d7ebfdec1b9ca21bcfe7f5dcb46853  3gdu.1.B         24.324    0.335  0.115   3.000 X-ray           0.021 HHblits     
 82686bbd127b552c3b4993154641ea3ad9a96b20  3gdu.1.C         24.324    0.335  0.115   3.000 X-ray           0.061 HHblits     
 02200287001b294ea78e82d83012c18e6a0e90db  3qo6.1.A         21.622    0.334  0.115   2.500 X-ray           0.045 HHblits     
 1db1bf5cf67b2d00e4bc35cc9357fd5a30e9c520  3qo6.1.B         21.622    0.334  0.115   2.500 X-ray           0.051 HHblits     
 0d5db6780f17bd63b9691b514e64b2477705e2ee  3qo6.1.C         21.622    0.334  0.115   2.500 X-ray           0.048 HHblits     
 f05b1787de835c65d2cc2868e5713897e04b1536  7l71.1.A         31.944    0.354  0.112   0.970 X-ray           0.064 HHblits     
 eabc571622be80080a6fb1e5320cfa0057c0e89d  4rqy.1.A         26.027    0.342  0.114   2.204 X-ray           0.055 HHblits     
 6e24ec8319b9484337824b86ed39efe980b1406d  4rqy.2.A         26.027    0.342  0.114   2.204 X-ray           0.054 HHblits     
 cef4976ba88aa589625a7672cbea88fa35dbb1da  6ew9.1.A         26.027    0.342  0.114   2.200 X-ray           0.056 HHblits     
 1b5f9a7c56e4bc8ef2b338680664d2c69f4e47b8  6ew9.1.B         26.027    0.342  0.114   2.200 X-ray           0.045 HHblits     
 ce51864eaa4a3ef46e63d7ebf53b83cfd8c104b8  6ew9.1.C         26.027    0.342  0.114   2.200 X-ray           0.050 HHblits     
 91dfae9d189b1782b2d7780a2479847130b51251  5b6l.1.A         30.137    0.342  0.114   2.801 X-ray           0.059 HHblits     
 026ff7295a4e95c4a06e800dc32c2ee4cc153ca6  7xfu.1.A         37.681    0.385  0.108   1.530 X-ray           0.047 HHblits     
 7b6ce38ec52e8d2f281207c4a22eb38f3c30d349  5t63.1.A         30.137    0.340  0.114   2.500 X-ray           0.059 HHblits     
 a53ae10bc4fed7d43a2d47e06d032bb512c2a2f9  5t69.1.A         30.137    0.340  0.114   2.100 X-ray           0.057 HHblits     
 b455d07e10cd45323ef71b60123d8083578663d2  1y8t.1.A         30.556    0.349  0.112   2.000 X-ray           0.058 HHblits     
 daf8d523a138542611a75b281af1f2305f3101ca  2z9i.1.B         30.556    0.349  0.112   2.000 X-ray           0.037 HHblits     
 d4199eace0750ca3202748cc89a37d921ae19ee1  1te0.1.A         26.389    0.346  0.112   2.200 X-ray           0.054 HHblits     
 eb7a47acdd9d53cd85d978dcb01a722f458e40cb  1vcw.1.A         26.389    0.346  0.112   3.050 X-ray           0.033 HHblits     
 332fb434c317ced2990ce9af092fded16074e262  1vcw.1.B         26.389    0.346  0.112   3.050 X-ray           0.033 HHblits     
 62f7a0e825d773c8b8ca4802cbf54a8b6245a27b  2r3y.1.A         26.389    0.346  0.112   2.500 X-ray           0.014 HHblits     
 94cdf1550414aae44ea12297afbdc7e9f212f091  2r3y.1.B         26.389    0.346  0.112   2.500 X-ray           0.018 HHblits     
 22164bbb02a812e1378557d81ba4e7faf0874743  2r3y.1.C         26.389    0.346  0.112   2.500 X-ray           0.020 HHblits     
 1aece182aa82e950e908996cd186aa66548bd824  1soz.1.A         26.389    0.346  0.112   2.400 X-ray           0.020 HHblits     
 1642303735245d1556d0fb5fe766d8e619257175  1soz.1.B         26.389    0.346  0.112   2.400 X-ray           0.026 HHblits     
 5d48f963d6c143d5fa3d9d51b83d36a3ea2fec43  4rqz.1.B         26.389    0.346  0.112   2.400 X-ray           0.030 HHblits     
 d308521196aed4960ade944dfce6ad95a1261430  4rqz.1.C         26.389    0.346  0.112   2.400 X-ray           0.020 HHblits     
 829e273204e5398bc5d6980f406a2a8a0ebee16d  4rqz.1.A         26.389    0.346  0.112   2.400 X-ray           0.025 HHblits     
 bd6bb8501a3d0b22175da68630566e489d8472bb  4rr0.1.C         26.389    0.346  0.112   3.054 X-ray           0.032 HHblits     
 70c5ca41bdcbeac6b206339b726386fa31faca3e  3gcn.1.A         24.658    0.335  0.114   3.002 X-ray           0.039 HHblits     
 21d7936ddbb9e25b5192cb887af2da83458f60b8  3gdu.1.A         24.658    0.335  0.114   3.000 X-ray           0.042 HHblits     
 46c718427b8988ebc3f2aa6e646f7682d9af026f  3gdu.1.B         24.658    0.335  0.114   3.000 X-ray           0.019 HHblits     
 7319a38ec765869e23896ac01a5fb7a55b286b16  3gdu.1.C         24.658    0.335  0.114   3.000 X-ray           0.053 HHblits     
 f09b9b790461cbb89adffda2e273cdcb7cf6f773  7xft.1.A         38.235    0.389  0.106   1.210 X-ray           0.050 HHblits     
 e99c86f07335d50124e12355239a4396ac9f5601  7xft.1.A         38.235    0.389  0.106   1.210 X-ray           0.047 HHblits     
 69d1060c8a91f01a07234b948d0f9a16d15f2f37  5b6l.1.A         30.556    0.344  0.112   2.801 X-ray           0.051 HHblits     
 4fc15d0c5488ef97c2208da480473901456165f8  7w24.1.A         29.167    0.344  0.112   2.900 X-ray           0.057 HHblits     
 c74c86412b794ac1437cdb8b31ea7e4d22d18b5e  7w25.1.A         29.167    0.344  0.112   2.650 X-ray           0.055 HHblits     
 1d03cdf2b1a2cf8b29cd09c2925c3bdabc54446c  7w4v.1.A         29.167    0.344  0.112   2.700 X-ray           0.061 HHblits     
 887fb7b72a511ea8e697e98ec6fe7827a5854b00  7w4r.1.A         29.167    0.344  0.112   2.701 X-ray           0.060 HHblits     
 c607ac5e6c3fa9c81b38de0cd5caddff536d639e  7vyz.1.A         29.167    0.344  0.112   2.401 X-ray           0.057 HHblits     
 a79f4b236b70c69db1906465c24d0a2c156a6d26  7w24.1.A         22.973    0.322  0.115   2.900 X-ray           0.049 HHblits     
 5ff250a2d6596039157a9ecf027ad1ba07910391  7vz0.1.A         22.973    0.322  0.115   1.950 X-ray           0.045 HHblits     
 c87bf65d508b4983dc301e73e00bbed581a6895c  7w25.1.A         22.973    0.322  0.115   2.650 X-ray           0.051 HHblits     
 576face0e791399587a3a8c40840b98ffe8c17e6  6ieo.1.A         22.973    0.322  0.115   1.830 X-ray           0.049 HHblits     
 d5d785c24be65c6c55d939beb06f93837a649c3a  7w4r.1.A         22.973    0.322  0.115   2.701 X-ray           0.052 HHblits     
 9b1409e9bacae7b1b133a28cd5204d2e5e31da7f  7w4v.1.A         22.973    0.322  0.115   2.700 X-ray           0.049 HHblits     
 e22a543b9b20da04f2ae4e7af6bd544039aeee70  7w21.1.A         22.973    0.322  0.115   2.000 X-ray           0.048 HHblits     
 72bb509a5c8defa6222f17b0cdabfa785a651ba7  7w23.1.A         22.973    0.322  0.115   1.900 X-ray           0.049 HHblits     
 736a5ab00b9c38af6af31c65b7d307e57408be66  3qo6.1.A         20.548    0.330  0.114   2.500 X-ray           0.044 HHblits     
 ad22062f1623e5697c3e7416fed91896c9d221e7  3qo6.1.B         20.548    0.330  0.114   2.500 X-ray           0.051 HHblits     
 89b7a6a4cba9d24bcdcba3daba4a76e688484d68  3qo6.1.C         20.548    0.330  0.114   2.500 X-ray           0.044 HHblits     
 f317fd9979b2c0704d97f3aa4565dcf6ad92441f  2kl1.1.A         26.761    0.351  0.111   NA    NMR             0.044 HHblits     
 87648105f94f396adc88fe9f677e6d73a4e4545a  2l97.1.A         31.429    0.362  0.109   NA    NMR             0.047 HHblits     
 0df114267e340d49f733c91ced6d2146ab98ca79  1y8t.1.A         24.658    0.326  0.114   2.000 X-ray           0.055 HHblits     
 4cfe4d1a417831440514622e93d0f4828c1d800d  2z9i.1.B         24.658    0.326  0.114   2.000 X-ray           0.033 HHblits     
 cafb93101557a4c04c51821a353bc41a346274cb  7vz0.1.A         29.577    0.346  0.111   1.950 X-ray           0.055 HHblits     
 bddb9af516b77b7a82e0642352a573fe87292a49  6ieo.1.A         29.577    0.346  0.111   1.830 X-ray           0.056 HHblits     
 003b63d7635bf92fccd44cd22ef21d281e936c71  7w21.1.A         29.577    0.346  0.111   2.000 X-ray           0.052 HHblits     
 6257c46940d492fe0863adecf13dc6626a329b5e  5zvj.1.A         29.577    0.346  0.111   2.700 X-ray           0.058 HHblits     
 e94b8b1fa0d25e1db31059c1447d56eafb93cfca  7w22.1.A         29.577    0.346  0.111   2.010 X-ray           0.059 HHblits     
 1a86669e227fc416cd484a916d4e67a545cb5280  7w23.1.A         28.169    0.341  0.111   1.900 X-ray           0.052 HHblits     
 3a13525133884bc947c037f4549cd9a0e19830a0  6icf.1.A         26.761    0.341  0.111   4.000 X-ray           0.033 HHblits     
 f131b3f5ade4a7064cf6c52ceca2686f9a3b68bd  5zvj.1.A         21.918    0.319  0.114   2.700 X-ray           0.046 HHblits     
 fae7673ab73aa0f8b67a6597bd1b3818622f159e  7vyz.1.A         21.918    0.319  0.114   2.401 X-ray           0.045 HHblits     
 92656cae77895a84a19185ad02fbb10127723cf6  7w22.1.A         21.918    0.319  0.114   2.010 X-ray           0.048 HHblits     
 77bdff4c6e75b9f376927360d8a824aae9587caa  7vz0.1.A         21.918    0.319  0.114   1.950 X-ray           0.044 HHblits     
 1431ca04a71292ee2b00a8a4d1bd9f76dfb231af  5zvj.1.A         21.918    0.319  0.114   2.700 X-ray           0.043 HHblits     
 e86075019ba3b97fc8887f25f0897a6e7574ee43  3cyy.1.A         22.535    0.340  0.111   2.400 X-ray           0.029 HHblits     
 35240435bc6e672a714ebc02f14d591dca310c2c  3cyy.1.B         22.535    0.340  0.111   2.400 X-ray           0.031 HHblits     
 43e01f78637353ac2ebf44ba7c01e75a90c26441  1y8t.1.A         25.000    0.328  0.112   2.000 X-ray           0.055 HHblits     
 9b52b8afddb1cdabfb1799e12d6827005d1f8e2f  2z9i.1.B         25.000    0.328  0.112   2.000 X-ray           0.031 HHblits     
 51474b58aa63f32553d452245f23a6f68bf7368d  3i1e.1.A         27.143    0.348  0.109   2.910 X-ray           0.054 HHblits     
 89e85281c7adc691bfe0fc19d2691a30f8f0dfd6  2vz5.1.A         25.000    0.323  0.112   1.738 X-ray           0.031 HHblits     
 cbc15af90f0a8ee3728e95dab293b1a341b381ab  3wkm.1.A         27.143    0.344  0.109   2.200 X-ray           0.036 HHblits     
 a24c659438d0d476a3314ee7fba264cd1027d3cc  3wkl.1.A         27.143    0.344  0.109   2.800 X-ray           0.035 HHblits     
 e00780268526f0d9133ca6e509dab14b7401b795  3cyy.1.A         22.857    0.341  0.109   2.400 X-ray           0.028 HHblits     
 c27fd436b9571cbb71aa38c83a90b3e35038d744  3cyy.1.B         22.857    0.341  0.109   2.400 X-ray           0.030 HHblits     
 2d1c2ab4cf3c7ce50a8a95e2427279b517aa4160  2eaq.1.A         20.270    0.297  0.115   1.460 X-ray           0.035 HHblits     
 4d4c9a2f4b27646107393061b013c0a3bbc8d479  3i18.1.A         28.986    0.350  0.108   1.700 X-ray           0.063 HHblits     
 442736b3fa5288d62cab9b2b1f1f3f4dbd7b288d  7w25.1.A         20.833    0.314  0.112   2.650 X-ray           0.049 HHblits     
 fc1a89237cab22261b18fe5fb6cefbf062914b6d  7w21.1.A         20.833    0.314  0.112   2.000 X-ray           0.046 HHblits     
 000dda8aef116f15d4d38e2dab3522fb68d2df3b  7w4r.1.A         20.833    0.314  0.112   2.701 X-ray           0.050 HHblits     
 44ea07ab2551a9c1fc479913d48909b1db1c7e93  7xfu.1.A         28.571    0.335  0.109   1.530 X-ray           0.044 HHblits     
 f425ac9b558c86d5cf4d4ce7877e0b898f663afa  2kjp.1.A         25.714    0.334  0.109   NA    NMR             0.031 HHblits     
 1aa72779e94c8f39aef821b02efd8bc28e534d7c  2kjp.1.A         25.714    0.334  0.109   NA    NMR             0.030 HHblits     
 ba449e63c065b592b01b1fa3610a917c33eb40f3  6esp.1.A         27.143    0.331  0.109   NA    NMR             0.015 HHblits     
 16832aca0bda9256b319b005b4e52593c532a6ad  2kjk.1.A         27.941    0.354  0.106   NA    NMR             0.046 HHblits     
 dce11d60951226f4c54a01eb7c6049331d019023  2kjk.1.A         27.941    0.354  0.106   NA    NMR             0.042 HHblits     
 ab5949b2102072aea30cf7bd115c20e1ace78d39  3i1e.1.A         27.941    0.354  0.106   2.910 X-ray           0.061 HHblits     
 3af35ea3ee02f5efba45d1d5c83a4ff169bd4ea5  4fgm.1.A         21.127    0.319  0.111   2.394 X-ray           0.040 HHblits     
 4f62a174fd6e01844e85aa009d9943c69b114b9c  3i18.1.A         29.412    0.353  0.106   1.700 X-ray           0.072 HHblits     
 7ff3efdb42e3618f39838e90de607b567172c73a  2kl1.1.A         23.944    0.318  0.111   NA    NMR             0.036 HHblits     
 a16e2507f1a5aa5d2650ecb56b27cb06f5367717  4ri0.1.A         27.941    0.352  0.106   3.272 X-ray           0.048 HHblits     
 2e6cfe004b40f5c9ade596d416ad7a54f95be23a  2d90.1.A         35.385    0.386  0.101   NA    NMR             0.030 HHblits     
 1a541828bcb001dee5b0486868651bd0e8dbd5f9  5m3o.1.A         26.761    0.316  0.111   1.700 X-ray           0.035 HHblits     
 3afbb9c7fb53c414babf17aa5e7e2e70ad21b638  4fgm.1.A         25.352    0.316  0.111   2.394 X-ray           0.050 HHblits     
 71e02b1dc0447cb1301e6d243a531c37156b2e68  2zpm.1.A         32.353    0.350  0.106   0.980 X-ray           0.051 HHblits     
 6d4f1dd10e24b4481692e39b89f1938dd8a3e157  3id2.1.A         32.353    0.350  0.106   3.089 X-ray           0.045 HHblits     
 8dd490764e5b9183e36ce8077985d5348027895b  2zpm.1.A         32.353    0.350  0.106   0.980 X-ray           0.045 HHblits     
 90f468917f2a9c814e9ca61f8302b7be6141d281  3id2.1.A         32.353    0.350  0.106   3.089 X-ray           0.042 HHblits     
 5a310c27bacc3de868527929da01486e307ec990  7xft.1.A         28.986    0.338  0.108   1.210 X-ray           0.050 HHblits     
 3aa20cc8e7d8c2a1e6ae4e291431f7368aac113d  3i1e.1.A         22.535    0.315  0.111   2.910 X-ray           0.044 HHblits     
 2ce10b98406c5fbb4cfc1fb278874ee1623c4df0  6ieo.1.A         21.127    0.315  0.111   1.830 X-ray           0.045 HHblits     
 7d08d2c72746c2b91e04f235ed3c92498683de79  7w22.1.A         21.127    0.315  0.111   2.010 X-ray           0.047 HHblits     
 35c8d1032cf87eef1638213d3ab27e95c787813e  7w23.1.A         21.127    0.315  0.111   1.900 X-ray           0.046 HHblits     
 8025b033d58e422234c7d46e036a473af93c3545  7w71.1.A         32.353    0.349  0.106   3.200 X-ray           0.056 HHblits     
 11d3cddb6d1ccf3ccdf0797d87c79b1bdd8e6877  7w71.2.A         32.353    0.349  0.106   3.200 X-ray           0.050 HHblits     
 142b86e187c5083f75e72e0eebbb5a9294d1951f  7w71.1.A         32.353    0.349  0.106   3.200 X-ray           0.052 HHblits     
 68e02580a153a423fbfeb04417318737a5326557  7w71.2.A         32.353    0.349  0.106   3.200 X-ray           0.046 HHblits     
 1b81944fb6a3dfe8ea6e55792f659e3ef0f0eaa9  1qau.1.A         19.718    0.314  0.111   1.250 X-ray           0.027 HHblits     
 6e2dfc9af08e93f11ce0fbb58badf0d8b600f76a  7l71.1.A         13.699    0.291  0.114   0.970 X-ray           0.045 HHblits     
 8923b76a22a84bd23e383c0caba6842f3e41f142  2d90.1.A         35.385    0.381  0.101   NA    NMR             0.029 HHblits     
 ba2cba7a2283759b9c22cfbf508851923321cf7b  4hop.1.B         18.571    0.322  0.109   2.290 X-ray           0.025 HHblits     
 261200eb803c31632b78ee9656ef8203e9d1e8ee  7w6y.1.A         27.941    0.344  0.106   3.100 X-ray           0.056 HHblits     
 4c525608f97776f0565e4965a0482928548a8766  7w6z.1.A         27.941    0.344  0.106   3.150 X-ray           0.060 HHblits     
 865b8336c19ca410ca855099798a36d59d229d7d  4fgm.1.A         21.429    0.321  0.109   2.394 X-ray           0.037 HHblits     
 9689882e19693aeb1de06871f5ce2657ba97a180  2zpm.1.A         29.412    0.343  0.106   0.980 X-ray           0.042 HHblits     
 8eac08f3c7e5cff0f345c380d9d6117efe0ca73a  3id2.1.A         29.412    0.343  0.106   3.089 X-ray           0.043 HHblits     
 c23110159750855b0a067146328abd0d7d31ca45  7w71.1.A         29.412    0.343  0.106   3.200 X-ray           0.042 HHblits     
 80b2647840f7fbc94c7e34145df8595cad7ca57e  7w71.2.A         29.412    0.343  0.106   3.200 X-ray           0.040 HHblits     
 d76127abca23e9ac437b146b516fce176101d231  2kjk.1.A         22.857    0.319  0.109   NA    NMR             0.037 HHblits     
 fbb9bd13a77c5c4c059146d5501047577031d7d4  3id4.1.A         32.836    0.353  0.105   1.604 X-ray           0.048 HHblits     
 c181acb6502c65e59a8a14f646a32966e5f29e29  5fht.1.A         27.143    0.318  0.109   1.950 X-ray           0.053 HHblits     
 fdcc0a67b86dc0eead257cdd304ff31a6eb48326  5to1.1.A         27.143    0.318  0.109   1.690 X-ray           0.052 HHblits     
 31322f3a68e4d1bc91354c2cfdc3af4a605b555a  6gbd.1.A         31.884    0.329  0.108   NA    NMR             0.022 HHblits     
 78ca0a7049a261d22240d34d68b40ba54743947f  6gbe.1.A         31.884    0.329  0.108   NA    NMR             0.023 HHblits     
 01612a1bfd406febc62988f3c8dcf33b33bca38b  7xfu.1.A         29.412    0.339  0.106   1.530 X-ray           0.041 HHblits     
 1088e176382c3ec2d1e0fa8490ed8d6fae1a66b1  3gj9.1.A         26.087    0.328  0.108   2.800 X-ray           0.031 HHblits     
 ae9b7223a39574dea025288f6dce213812ea50ed  3gj9.2.A         26.087    0.328  0.108   2.800 X-ray           0.031 HHblits     
 6db6fac0bbd749e5e2ba30d749a869e0de859502  2l4t.1.A         26.087    0.328  0.108   NA    NMR             0.029 HHblits     
 0447bfc152d836b410d024fb29c33b8d2101a90d  2l4s.1.A         26.087    0.328  0.108   NA    NMR             0.030 HHblits     
 0d37a33dcddcaf67a109d7b1f9109a42d86d22d0  3dj1.1.A         26.087    0.328  0.108   1.800 X-ray           0.029 HHblits     
 37146dff600367c6cb2a5cddb4dc54ec5b8f5b32  3dj1.2.A         26.087    0.328  0.108   1.800 X-ray           0.029 HHblits     
 47993d5ced111dc628704564f572763ff2ddb525  3diw.1.A         26.087    0.328  0.108   2.100 X-ray           0.030 HHblits     
 5ad4e72208e644eba08ca053590c35ad42b125d1  3diw.2.A         26.087    0.328  0.108   2.100 X-ray           0.030 HHblits     
 b3d4f191ad578ffa937e1506f9f99be84148a8ca  8f0a.1.D         29.851    0.350  0.105   NA    EM              0.037 HHblits     
 5cfdcb8c6ab2028ed43214374809737ab149172e  3i18.1.A         22.857    0.315  0.109   1.700 X-ray           0.040 HHblits     
 7cc19dc5640f0c38bdcc8fe22f559c2a13f8a66d  1qav.1.B         20.000    0.315  0.109   1.900 X-ray           0.027 HHblits     
 2fd3d0488ddee8bb87509e99373c463cfe003e39  2joa.1.A         28.358    0.349  0.105   NA    NMR             0.037 HHblits     
 4917c2080490df5c7d40996d029d742e567f15a7  5hj1.1.A         19.718    0.303  0.111   1.500 X-ray           0.031 HHblits     
 88e18f5b4b4e609ebc7b9d0353aa8ce1ed495643  5m3o.1.A         21.739    0.326  0.108   1.700 X-ray           0.034 HHblits     
 6e1db03ee804ba1e62d2d7b4870d9f68f2b6dbc9  5to1.1.A         21.739    0.325  0.108   1.690 X-ray           0.039 HHblits     
 2ab578ffc942c7f5cfac6c590af05c0de321badc  1qau.1.A         20.000    0.313  0.109   1.250 X-ray           0.026 HHblits     
 45c9eea72f1a6cea7f4ec9b9571007f99e150cc1  7w70.1.A         28.358    0.347  0.105   1.150 X-ray           0.054 HHblits     
 f2761aebf973781d01b240730e9e0f92ab0e04ff  7w70.1.B         28.358    0.347  0.105   1.150 X-ray           0.047 HHblits     
 e3a993dfbd91bae991f1d5e9ad2babe62ed29b9d  2m0v.1.A         27.941    0.335  0.106   NA    NMR             0.022 HHblits     
 7538c94d9f120cb145ca2ad612b0724023e1b9ce  2kjd.1.A         27.941    0.335  0.106   NA    NMR             0.022 HHblits     
 0df8678e20bcf58a385a4f98afc4ce48eb8326e8  2m0v.1.A         27.941    0.335  0.106   NA    NMR             0.021 HHblits     
 e4c32153d88ca37b646025e583d9db66ecab75e9  2kjd.1.A         27.941    0.335  0.106   NA    NMR             0.022 HHblits     
 12d5683d74ec2ba450f3d40bfd6423dc194835a1  2kl1.1.A         24.638    0.324  0.108   NA    NMR             0.034 HHblits     
 136a607b7bcdab4e67407e71a317448504effc8f  3id3.1.A         29.851    0.346  0.105   2.010 X-ray           0.041 HHblits     
 3b2b4d37e8823b83da4d7e5f379ea98a3140d4b6  2l97.1.A         16.901    0.300  0.111   NA    NMR             0.037 HHblits     
 7d78254466c2d756badfb390246a13df59fd6167  4o06.1.A         24.286    0.311  0.109   1.150 X-ray           0.033 HHblits     
 55cbf18918f5c1327e1916be15814b1803e91bea  2joa.1.A         22.059    0.333  0.106   NA    NMR             0.034 HHblits     
 3ef5c9892a0f67d37ad173dc88112c144b65e35d  2qbw.1.A         26.471    0.333  0.106   1.800 X-ray           0.029 HHblits     
 a965e6e4bceb664110fb59a4db25a6da0706358c  3ch8.1.A         26.471    0.333  0.106   1.900 X-ray           0.030 HHblits     
 026d0937eff41ba0c03a41565e8654a6177724e1  3id3.1.A         33.333    0.357  0.103   2.010 X-ray           0.051 HHblits     
 cc9a06d7bca5a22afb476ec45e0fac966f9b7b15  3id4.1.A         33.333    0.357  0.103   1.604 X-ray           0.041 HHblits     
 544734e13b6698bf2d8af44587cfef4e036eff07  3id3.1.A         33.333    0.357  0.103   2.010 X-ray           0.046 HHblits     
 e0486510f399f1643098430a1302a479897d2e6e  5m3n.1.A         27.536    0.322  0.108   1.649 X-ray           0.061 HHblits     
 172c29db3410f224901e901156a71f19c92935bd  1qau.1.A         22.857    0.310  0.109   1.250 X-ray           0.027 HHblits     
 c95546ba116aa69e0fdda1ec6d4f60375a46b928  4c2f.1.A         23.529    0.332  0.106   2.400 X-ray           0.035 HHblits     
 92ce62e57e123cbe0caa840b6367a9397574bf49  4c2f.1.A         23.529    0.332  0.106   2.400 X-ray           0.035 HHblits     
 1658c65941c7919f61fcb226cd43421df702824d  4c2c.1.A         23.529    0.331  0.106   1.900 X-ray           0.034 HHblits     
 6baba76279290bb5d76228a1161b8aa00f48bcc5  4c2d.1.A         23.529    0.331  0.106   2.700 X-ray           0.033 HHblits     
 71bb5d864f3ec278cf24b94f2e25612d9a66bf44  4c2d.1.B         23.529    0.331  0.106   2.700 X-ray           0.034 HHblits     
 2e5f1c9d52819ab55f9062a74bdcd1892cf262fb  4c2d.2.A         23.529    0.331  0.106   2.700 X-ray           0.034 HHblits     
 244048b64b321eb79829e15414a132155974c936  4c2e.1.A         23.529    0.331  0.106   1.800 X-ray           0.034 HHblits     
 ee4f246722c106af4f956552911a9f6562f30f18  2kjp.1.A         18.571    0.309  0.109   NA    NMR             0.030 HHblits     
 a8282fd7d5843201d2ffcab839a165b45d49301f  5wyn.1.A         27.536    0.320  0.108   2.050 X-ray           0.061 HHblits     
 ac44d619e99690dd5daafa92caec67e1fac070a5  4c2c.1.A         23.529    0.330  0.106   1.900 X-ray           0.035 HHblits     
 cbda644717b6b60d6b4d6d356c2e9149e624def3  4c2d.1.A         23.529    0.330  0.106   2.700 X-ray           0.034 HHblits     
 5d23e173ce294768863917397b1aca1f01c02223  4c2d.1.B         23.529    0.330  0.106   2.700 X-ray           0.035 HHblits     
 ffaba12dcf9aa00d9d8425d244527ac07e0169ae  4c2d.2.A         23.529    0.330  0.106   2.700 X-ray           0.035 HHblits     
 9c20192dfa22c6abd352506b5e1c789137ada162  4c2e.1.A         23.529    0.330  0.106   1.800 X-ray           0.035 HHblits     
 7f95de4eeba818d802af1ae356161d731e9cd543  4c2h.1.A         23.529    0.330  0.106   1.950 X-ray           0.035 HHblits     
 85f73bc8df6b5df4793892a246d08d6a86f02a12  4c2h.1.B         23.529    0.330  0.106   1.950 X-ray           0.034 HHblits     
 4920c235fac30f86e763f08230a3b4318cbcf9fa  6akq.1.A         29.851    0.341  0.105   1.900 X-ray           0.032 HHblits     
 7893e12964844ca12e08487f5216bafd5b728f8e  6al0.1.A         29.851    0.341  0.105   2.600 X-ray           0.032 HHblits     
 8d6f71b14de3bad25c77bcdbe03254196f5a2c97  7xft.1.A         29.851    0.341  0.105   1.210 X-ray           0.043 HHblits     
 a268d87f671680f71e6c438ec8c2e0f501aa2435  5tny.1.A         22.059    0.329  0.106   1.700 X-ray           0.035 HHblits     
 d30990572bd8f9fe25d6af613e1c9dd27591e401  2p3w.1.A         23.529    0.329  0.106   1.700 X-ray           0.057 HHblits     
 2d67bcbfdeb3bff759336ebcdd15485799ad8d47  4c2h.1.A         23.529    0.328  0.106   1.950 X-ray           0.035 HHblits     
 7a914027f5d38bfdc31fbdc1122a14c2500c368a  4c2h.1.B         23.529    0.328  0.106   1.950 X-ray           0.035 HHblits     
 fd4e4605e7a261b9000485b8e05763ec52ac5b40  4c2g.1.A         23.529    0.328  0.106   1.900 X-ray           0.034 HHblits     
 f109237dc1cdc2459ff7a38931d5e4bfaaf647c8  4c2g.1.A         23.529    0.328  0.106   1.900 X-ray           0.034 HHblits     
 bfe244bd520dd1c1b333cb445747c95bdf8cb93d  2ytw.1.A         28.788    0.352  0.103   NA    NMR             0.043 HHblits     
 9fb5e1c9ff9a64c0515406d5a0c31add9fa7014e  8e2k.1.C         22.059    0.327  0.106   NA    EM              0.038 HHblits     
 8e9c0ebe10a97efe06eb04f09108a68a89c6c661  5to0.1.A         22.059    0.327  0.106   1.900 X-ray           0.040 HHblits     
 1e4031774926f21036a71c5f781c7b126bb6b8db  5m3n.1.A         22.059    0.327  0.106   1.649 X-ray           0.038 HHblits     
 4bb3ca693561dfe901038b482ffa632210c18249  5fht.1.A         22.059    0.327  0.106   1.950 X-ray           0.038 HHblits     
 11353fce407fbf08e78b3e99a30ed07754b3d021  1lcy.1.A         22.059    0.327  0.106   2.000 X-ray           0.037 HHblits     
 0160a08e55f0ef921b1a38cffc6961aba78bac52  2vz5.1.A         26.471    0.327  0.106   1.738 X-ray           0.030 HHblits     
 48ec998fdb670a9f27920b5675f20f740a9bfb3e  7w70.1.A         28.788    0.351  0.103   1.150 X-ray           0.061 HHblits     
 338d34930b72c8203047fcc78da4326fc05efe11  7w70.1.B         28.788    0.351  0.103   1.150 X-ray           0.055 HHblits     
 7591961eb24cb121bc7d8e8d57087cab0a887207  5tny.1.A         27.941    0.326  0.106   1.700 X-ray           0.047 HHblits     
 fbb8effb9f1e1b6344c982699431000d93343c68  8e2k.1.C         27.941    0.325  0.106   NA    EM              0.058 HHblits     
 00419225d8fbe1f1d239f12cc6d7d62a95c845f3  2pzd.1.A         27.941    0.325  0.106   2.750 X-ray           0.057 HHblits     
 c5cee0927fb6484dc70d5f6bc82b63bb64f5b9c8  2pzd.1.B         27.941    0.325  0.106   2.750 X-ray           0.058 HHblits     
 d33c74c77a5987b5d4abd0898e7cb5e081f0feed  2kg2.1.A         20.290    0.314  0.108   NA    NMR             0.027 HHblits     
 894f5d91a91974b671a05e3f14552145172819f9  1qav.1.B         23.188    0.313  0.108   1.900 X-ray           0.028 HHblits     
 7d4698ed81b7ce9641a9fae0e7c7277aa53c931f  3id4.1.A         30.303    0.347  0.103   1.604 X-ray           0.036 HHblits     
 8928ac452443934eefd5526be7bc89928bf8a180  4ri0.1.A         29.231    0.359  0.101   3.272 X-ray           0.041 HHblits     
 1c734818b2bb5b6974f9d158bf2695fab16dd657  5tnz.1.A         27.941    0.324  0.106   1.750 X-ray           0.060 HHblits     
 ecec6142fcf7b4d18cbd2b04c57c9aad931bdf2d  3gj9.1.A         25.000    0.324  0.106   2.800 X-ray           0.030 HHblits     
 fb8b345e1e16a0cf79c16519d6854dca8081974e  3gj9.2.A         25.000    0.324  0.106   2.800 X-ray           0.031 HHblits     
 8610befeecb540791541264dc7f03d3438d9b4be  2l4t.1.A         25.000    0.324  0.106   NA    NMR             0.027 HHblits     
 bc076db4eaf7d4190f40552538a20ae74974e899  2l4s.1.A         25.000    0.324  0.106   NA    NMR             0.027 HHblits     
 17cebe8829e37f00dcdb86b64aa1c386be6e921b  3dj1.1.A         25.000    0.324  0.106   1.800 X-ray           0.030 HHblits     
 e182d8e4825758f0f5180417a2b636111afd2d16  3dj1.2.A         25.000    0.324  0.106   1.800 X-ray           0.030 HHblits     
 daa585db98749896460c37f631f63f0de5e35db6  3diw.1.A         25.000    0.324  0.106   2.100 X-ray           0.029 HHblits     
 7894242cccb239d1a3c7a4d41d514ab244953b36  3diw.2.A         25.000    0.324  0.106   2.100 X-ray           0.029 HHblits     
 8ea973f6ac479bbbce3a34a050d2bf5973ec3ad1  4kfv.1.A         15.493    0.289  0.111   2.200 X-ray           0.029 HHblits     
 96c736a055229611ba3b86c9c40456e32100ac7e  4rey.1.A         15.493    0.288  0.111   1.960 X-ray           0.029 HHblits     
 7d07fe8c89f2f86058db924a191b0c5ddae46053  1wh1.1.A         25.373    0.333  0.105   NA    NMR             0.025 HHblits     
 83f63c5e820cfc954108033020aa20678733881f  4amh.1.A         20.290    0.310  0.108   2.300 X-ray           0.030 HHblits     
 e47a5a2bd6f15ad26439e4f08288cb57b9ac3572  4amh.1.B         20.290    0.310  0.108   2.300 X-ray           0.032 HHblits     
 4be5a56343010e3af7e343e731726e77ac9cfb6f  4ri0.1.A         23.881    0.332  0.105   3.272 X-ray           0.056 HHblits     
 508d8b43eea8c793563edb7d1510d9de4820a16e  1b8q.1.A         20.588    0.319  0.106   NA    NMR             0.019 HHblits     
 1e5a8c5c02b1f1f4d4c9405b716caaabb4c14da2  3i1e.1.A         22.059    0.318  0.106   2.910 X-ray           0.036 HHblits     
 94c69291ac8ee1daf5b98e83f936f162db0bb284  5tnz.1.A         22.388    0.328  0.105   1.750 X-ray           0.038 HHblits     
 a93f3996063adae956f9b0100292538d2a822ab7  8e2k.1.C         22.388    0.328  0.105   NA    EM              0.037 HHblits     
 0b153fe9d3e8ab7a56742e32274d3e4bd56fc75a  5wyn.1.A         22.388    0.327  0.105   2.050 X-ray           0.038 HHblits     
 977e6e5b7b7e2d88f2355a1070aba397dc9f5e4e  1lcy.1.A         28.358    0.327  0.105   2.000 X-ray           0.057 HHblits     
 5fa17931b55b561acdb3a64f708286f4d33234f8  1qau.1.A         23.529    0.315  0.106   1.250 X-ray           0.025 HHblits     
 afba77d3ebdb31b5cfe1daec478f1c6fcff67d0d  2vz5.1.A         20.588    0.315  0.106   1.738 X-ray           0.029 HHblits     
 960a0d2bc5ded5214232088a76889e305b5f92ef  1b8q.1.A         23.529    0.315  0.106   NA    NMR             0.019 HHblits     
 4c2f28cda11c2a00dff35d2d750be27c2f8c6796  1b8q.1.A         23.529    0.315  0.106   NA    NMR             0.018 HHblits     
 852b2ff66e76dd44177bec696e1fc1f412ca4f06  8f0a.1.D         30.769    0.350  0.101   NA    EM              0.038 HHblits     
 d4abd6b46e53a64d1d01f7dba76134ffa532a219  2m0v.1.A         20.000    0.291  0.109   NA    NMR             0.023 HHblits     
 2f0cbd23eeb19c19781ce6e09e52ec1f40b75e31  2kjd.1.A         20.000    0.291  0.109   NA    NMR             0.022 HHblits     
 9189a00c7302af9f13222e16146fb64fc010dd6c  4c2c.1.A         14.493    0.302  0.108   1.900 X-ray           0.032 HHblits     
 13423552abb99678d669217a4ac6495e7b310dd1  4c2d.1.A         14.493    0.302  0.108   2.700 X-ray           0.032 HHblits     
 9583036deda8107617931e9c694b5fe1b89f7dca  4c2d.1.B         14.493    0.302  0.108   2.700 X-ray           0.032 HHblits     
 ed8935f301057c40f74d6a116662641b044de243  4c2d.2.A         14.493    0.302  0.108   2.700 X-ray           0.033 HHblits     
 4429e2824b29b08804f3eeba8b7eab8b9b2ef10b  2l97.1.A         17.391    0.302  0.108   NA    NMR             0.034 HHblits     
 85e6a538a730088fa84a429005ded08d247ccb5d  2kg2.1.A         25.373    0.325  0.105   NA    NMR             0.025 HHblits     
 20c2de09145713cf01ad238b718a06d8b4a6dcfe  3dj1.1.A         20.588    0.314  0.106   1.800 X-ray           0.029 HHblits     
 8f2bb8dbe5bb51ec17f9f09a029f68668ae49ef5  3dj1.2.A         20.588    0.314  0.106   1.800 X-ray           0.029 HHblits     
 8d5db2ac80a5a5d176a22df3a07c3b03ad88d61b  3diw.1.A         20.588    0.314  0.106   2.100 X-ray           0.031 HHblits     
 870d4925c78c0763b02285bd1697e46d4eff5431  3diw.2.A         20.588    0.314  0.106   2.100 X-ray           0.031 HHblits     
 783a7b8cd0aaefd9a65bc1fbf55bf4a62b13c314  3i18.1.A         22.059    0.314  0.106   1.700 X-ray           0.038 HHblits     
 676f584430afa8022598643c1790a05030c89e55  2rcz.1.A         24.615    0.349  0.101   1.700 X-ray           0.031 HHblits     
 1646842a5394c0c7faa1b82920d15972fb70b995  2rcz.1.B         24.615    0.349  0.101   1.700 X-ray           0.031 HHblits     
 0291cec9c6a78cd76acb407ed25a2834f4016d57  4edj.1.A         17.143    0.290  0.109   1.901 X-ray           0.027 HHblits     
 dd92852033f5479e6e0b42a6618543986b845e9c  4edj.2.A         17.143    0.290  0.109   1.901 X-ray           0.027 HHblits     
 a7ddda1046cbff1f03ad53cbf3ece154d90e65c4  3rle.1.A         17.143    0.290  0.109   1.649 X-ray           0.028 HHblits     
 c1800e6b0a6b3b92f3b11cd7fd07daa9228b11e6  7l71.1.A         12.857    0.290  0.109   0.970 X-ray           0.041 HHblits     
 01538c8466f913e88424ad562703cd1b342bf3c5  4c2h.1.A         14.493    0.301  0.108   1.950 X-ray           0.033 HHblits     
 1446019e099a4bc8bae36c588210afd8544c7991  4c2h.1.B         14.493    0.301  0.108   1.950 X-ray           0.033 HHblits     
 48a2a8924ba3a06f1a4b84a5e7d8d2da77143597  4c2g.1.A         14.493    0.301  0.108   1.900 X-ray           0.032 HHblits     
 d66c910436bc4292b5e861b56ed209c03ce75167  4c2e.1.A         14.493    0.301  0.108   1.800 X-ray           0.032 HHblits     
 282eed9e456481f7f7dc5eeb62f5bca575658ee1  7xfs.1.A         25.373    0.324  0.105   1.060 X-ray           0.037 HHblits     
 807eee1bed4688c9a066c6e329b4e374f77686f5  7xfs.1.B         25.373    0.324  0.105   1.060 X-ray           0.038 HHblits     
 ed4ccb413719738a03fd9aa9dfcee049e93660c2  7xfs.1.A         25.373    0.324  0.105   1.060 X-ray           0.034 HHblits     
 ed498902e590fe535c255398b4eac113afcf1a01  7xfs.1.B         25.373    0.324  0.105   1.060 X-ray           0.034 HHblits     
 5679939e1605fbf9bd3781c19402933b664fb87f  1n6f.1.A         19.118    0.313  0.106   2.700 X-ray           0.036 HHblits     
 acde2ff529c894ba500223e89d965d9c61a789cf  1k32.1.A         19.118    0.313  0.106   2.000 X-ray           0.036 HHblits     
 370fb43220dfa218c9e2203e7aa1a99405878911  1n6f.1.A         19.118    0.313  0.106   2.700 X-ray           0.035 HHblits     
 8c656e1e3f7af7a46ee3506c81925d7d787e4f72  1k32.1.A         19.118    0.313  0.106   2.000 X-ray           0.035 HHblits     
 4c28038913a91f5046206ab6d5541820c26420cc  3suz.1.A         20.588    0.312  0.106   2.700 X-ray           0.023 HHblits     
 ba91e0425df1affdde548f949f47d2ad4fbb8132  4c2f.1.A         14.493    0.299  0.108   2.400 X-ray           0.032 HHblits     
 2c9c7d9b553d5c44b2a68c80bbd4c20fd8a7dd9b  6gbd.1.A         18.841    0.298  0.108   NA    NMR             0.022 HHblits     
 35ac49471132ba105f894d508ab7e19cd6e93e21  6gbe.1.A         18.841    0.298  0.108   NA    NMR             0.021 HHblits     
 1ae0d998f884e3a02ff8ce0e9f42d19f7b64599e  4o06.1.A         17.391    0.298  0.108   1.150 X-ray           0.037 HHblits     
 3f6275777a668d4977bb4989febd5481884d46e4  5tny.1.A         22.727    0.331  0.103   1.700 X-ray           0.037 HHblits     
 844210ee19159fba7c0b79fff0f0a64d74e79c54  2i4s.1.A         22.059    0.308  0.106   1.920 X-ray           0.027 HHblits     
 ffa12c231eb83809a3f249517f7ee266e9e88f58  2i4s.2.A         22.059    0.308  0.106   1.920 X-ray           0.028 HHblits     
 3b467db64785cff4746e7c429dbed8554079205a  2i6v.1.A         22.059    0.308  0.106   1.630 X-ray           0.030 HHblits     
 349d1ea6495aa6ba87b573e3e27651957917a2a5  2qbw.1.A         22.388    0.319  0.105   1.800 X-ray           0.030 HHblits     
 5fdb07d324fcd8805e514dbf9c4daae283890715  3cc0.1.B         22.388    0.319  0.105   1.750 X-ray           0.025 HHblits     
 deec1eae2eef8ff50a3d0a65d1e10d0dd8d26489  3cc0.1.A         22.388    0.319  0.105   1.750 X-ray           0.024 HHblits     
 65be0e5fb4386255ea4363aebc99940fcfedc3e6  5to0.1.A         28.788    0.330  0.103   1.900 X-ray           0.056 HHblits     
 315b78bac1bff0b05ffaac8c61cc78ca5ff7578c  5hj1.1.A         20.588    0.307  0.106   1.500 X-ray           0.030 HHblits     
 b7a8437d8982ca221293b852925a85975310444b  1lcy.1.A         22.727    0.329  0.103   2.000 X-ray           0.037 HHblits     
 cc64eaa6b766d63125447f9621b7efc99c156c99  6g8t.1.A         17.647    0.306  0.106   2.670 X-ray           0.030 HHblits     
 878aa3a5dde5327361bca5948ea5935e80420d34  4o06.1.A         25.373    0.317  0.105   1.150 X-ray           0.031 HHblits     
 dd5ae16622522159ae4c6b64d61057f94f38c33f  2kjk.1.A         22.388    0.316  0.105   NA    NMR             0.035 HHblits     
 e8781858b023b9dbc6a6afd4e3db965e71f63a8b  3dj1.1.A         20.896    0.316  0.105   1.800 X-ray           0.029 HHblits     
 d87f3b6fdc74fe595d6bea91d0f99fe49a022700  3dj1.2.A         20.896    0.316  0.105   1.800 X-ray           0.029 HHblits     
 00da40e4da1af18622c0dead326b67b78676fb36  3diw.1.A         20.896    0.316  0.105   2.100 X-ray           0.031 HHblits     
 6f580db526abe615f355a93608b6c81ef4d305d4  3diw.2.A         20.896    0.316  0.105   2.100 X-ray           0.031 HHblits     
 3e6a67321232810914a28a74aa498fd640dc305d  6ird.1.B         23.881    0.316  0.105   2.813 X-ray           0.028 HHblits     
 e00a53b00d058648d8e5309df91c7aa52102ef3f  2he2.1.A         15.714    0.282  0.109   1.500 X-ray           0.014 HHblits     
 0d9a2c94105c2693e2798db24e9ab93cf7dd4149  2m0v.1.A         20.290    0.293  0.108   NA    NMR             0.027 HHblits     
 ecddc31c4491cc78cbeb592d45293c6cd3352bdb  2kjd.1.A         20.290    0.293  0.108   NA    NMR             0.026 HHblits     
 680a3b7c03a036c28c2b7a412bf78d8baa14e05d  1fc6.1.A         25.373    0.315  0.105   1.800 X-ray           0.033 HHblits     
 15bb8ced61b815fe5fb25078caa7dc0c3a0beed3  5h3j.1.A         17.391    0.292  0.108   1.330 X-ray           0.027 HHblits     
 a96267a21a8bab0a8c3eb257dc1ad8720b3d9e41  5a2p.1.A         16.176    0.303  0.106   2.496 X-ray           0.025 HHblits     
 69d88881413c538402de91787367eb32abe97817  5a2p.1.B         16.176    0.303  0.106   2.496 X-ray           0.025 HHblits     
 497de9b2a5ad3b7b5f5bc5df75944251abb1b6ca  2z17.1.A         22.727    0.326  0.103   2.700 X-ray           0.027 HHblits     
 0c6694ce6bb427bdfafe9818b7d60058170e7ce1  7xfs.1.A         19.403    0.314  0.105   1.060 X-ray           0.031 HHblits     
 f64df832094437ff88e5041a8bef54cb398b7fba  7xfs.1.B         19.403    0.314  0.105   1.060 X-ray           0.032 HHblits     
 98b2a8de8756ecf8b6b0d1e2ab42df4e643bb7ba  2pzd.1.A         21.212    0.325  0.103   2.750 X-ray           0.036 HHblits     
 943dcdfd115e0f9482eb686f4c77e768e35a67c4  2pzd.1.B         21.212    0.325  0.103   2.750 X-ray           0.037 HHblits     
 b6d258a49c45e06e283f7c2a3bb7dcbcc0cfdc8f  2zpm.1.A         29.688    0.349  0.100   0.980 X-ray           0.032 HHblits     
 0fed118dd149570d7e217bc426ad20d09e344d02  3id2.1.A         29.688    0.349  0.100   3.089 X-ray           0.032 HHblits     
 26d7841417a92583eb5852eaf24983a01a3d2d8e  7w71.1.A         29.688    0.349  0.100   3.200 X-ray           0.032 HHblits     
 69a26298c811573abb3235d631a157a348f769b9  7w71.2.A         29.688    0.349  0.100   3.200 X-ray           0.032 HHblits     
 e2d6a967e0321025c2d6ce9dc129440c36a72bcc  4kfw.1.A         17.391    0.290  0.108   2.700 X-ray           0.027 HHblits     
 cf898f1d641cbe3862d3cf2092eb8fb47ae21611  4kfw.2.A         17.391    0.290  0.108   2.700 X-ray           0.027 HHblits     
 6db1c1fa84096b1bece2397df88dd5c6cb69b67f  4c2c.1.A         14.706    0.301  0.106   1.900 X-ray           0.030 HHblits     
 258aa33b4509e5ce3ce810196c9b7ec85ef81bcc  4c2d.1.A         14.706    0.301  0.106   2.700 X-ray           0.030 HHblits     
 c97a469e1e38dfc18247e9532e77f36f61e94633  4c2d.1.B         14.706    0.301  0.106   2.700 X-ray           0.030 HHblits     
 05fb3db3b7b5eddec15c53b73aff1aef3583af23  4c2d.2.A         14.706    0.301  0.106   2.700 X-ray           0.031 HHblits     
 2450ef97b5e787e352500284ef2954d1a3c411e3  2kjp.1.A         19.403    0.312  0.105   NA    NMR             0.027 HHblits     
 080dc341411873aea30849112dd096b525b70b60  1u3b.1.A         19.403    0.312  0.105   NA    NMR             0.031 HHblits     
 969d5905669da574de27a29db793123419a49814  4c2g.1.A         14.706    0.300  0.106   1.900 X-ray           0.030 HHblits     
 3cf004a69f4170422c69b5d2ac00111d6b0721fd  4c2e.1.A         14.706    0.300  0.106   1.800 X-ray           0.030 HHblits     
 48ff143de5c9e523620c84720b432b195982988e  4o06.1.A         17.647    0.299  0.106   1.150 X-ray           0.041 HHblits     
 6d645aca60dad11da76f5e6c9e8013c7c7141fc1  3k1r.1.A         20.896    0.310  0.105   2.300 X-ray           0.024 HHblits     
 2c61ec98b0f12ffcde137631a8c36a923cf83ff6  7w70.1.A         16.176    0.298  0.106   1.150 X-ray           0.040 HHblits     
 97d260e0e9d1004aedaddf3621efee93fc76b193  7w70.1.B         16.176    0.298  0.106   1.150 X-ray           0.039 HHblits     
 2d912d1da23809102604b4e8ac53e7be03cab9bd  4l8n.1.A         22.727    0.321  0.103   2.500 X-ray           0.031 HHblits     
 610a0ed1bda04cf65dc2dce9e7a7e1048147e271  4c2f.1.A         14.706    0.297  0.106   2.400 X-ray           0.030 HHblits     
 c74cabec73dbeca649a81b25c1547022d531a02c  7xfs.1.A         21.212    0.320  0.103   1.060 X-ray           0.030 HHblits     
 09a1c314c99d99062b22f25ceaa5e3c2682e5529  7xfs.1.B         21.212    0.320  0.103   1.060 X-ray           0.030 HHblits     
 98c22b95ec56fc8be5d3153ccbf4dc342c436177  4z33.1.A         16.176    0.296  0.106   2.450 X-ray           0.026 HHblits     
 fb643f9069b14daad0fb5c8532b41721a13ac281  4z33.2.A         16.176    0.296  0.106   2.450 X-ray           0.025 HHblits     
 baecbd2400e89e2a7b63a6235c26bd1f61788d8b  5to1.1.A         23.077    0.331  0.101   1.690 X-ray           0.035 HHblits     
 c5796c6b4fc273451b1c60d065f9237482d5b47e  5hj1.1.A         13.043    0.282  0.108   1.500 X-ray           0.032 HHblits     
 49fd6ff560edc672706082890845b7e990f59403  5hj1.1.A         13.043    0.282  0.108   1.500 X-ray           0.031 HHblits     
 f96c976ae4e251b6590b5251b17a59b97d7face4  3id4.1.A         30.159    0.352  0.098   1.604 X-ray           0.029 HHblits     
 286020c09959e971940b5f4f224f6c2525d05758  3id3.1.A         30.159    0.352  0.098   2.010 X-ray           0.032 HHblits     
 4a3b3c39891be10a761597d376d7ac3291df45b5  2joa.1.A         23.438    0.340  0.100   NA    NMR             0.032 HHblits     
 13f2b8a23d0cb5914b4c739ee023a9efb8ab9ccf  3r69.1.A         38.983    0.402  0.092   1.499 X-ray           0.024 HHblits     
 545f1e0ba5b778c7cf9768530ace56df8a9f5517  3r69.2.A         38.983    0.402  0.092   1.499 X-ray           0.028 HHblits     
 c83abb672de7aeffd0882714b78184ab0e29fd0a  2v90.1.A         25.000    0.339  0.100   2.000 X-ray           0.026 HHblits     
 1a8e1d45989258bf64355bea06465d462cb8c9e7  2v90.1.C         25.000    0.339  0.100   2.000 X-ray           0.026 HHblits     
 55a23c818391e1682a648a71e19c4d537f76284f  3hpk.1.A         14.706    0.291  0.106   2.200 X-ray           0.018 HHblits     
 6d2ed7f3b2bca6716a2b2fe092c6152ec3cad45b  3hpk.2.A         14.706    0.291  0.106   2.200 X-ray           0.018 HHblits     
 61a042255befe7bbcd5c33abb7554f41307b66c3  6gbd.1.A         19.403    0.301  0.105   NA    NMR             0.023 HHblits     
 d3337e05dcffc7572b1f594de292cae57a9d648f  6gbe.1.A         19.403    0.301  0.105   NA    NMR             0.020 HHblits     
 25532e9199a3a09baed7ff9d74aeacb387580ff5  6g8w.1.A         19.403    0.300  0.105   2.120 X-ray           0.028 HHblits     
 ac9ebf602a68511dcb63b3e21798ac416d4a33f7  6g8w.1.B         19.403    0.300  0.105   2.120 X-ray           0.026 HHblits     
 04c81476a0279159354a724637a32cf8a1636ad7  8f0a.1.D         30.159    0.348  0.098   NA    EM              0.066 HHblits     
 65d550a974f8d594e3a68c04affa381dbfcd813b  4c2h.1.A         14.925    0.300  0.105   1.950 X-ray           0.030 HHblits     
 5ec2a984d7cf00e636031f208f2cfecc6b1b9dbb  4c2h.1.B         14.925    0.300  0.105   1.950 X-ray           0.031 HHblits     
 f582b5f0100637bc4630e053a38869c81afa080f  3cyy.1.A         17.910    0.299  0.105   2.400 X-ray           0.020 HHblits     
 7633600356236392aad33cc6ca5aaf62dc7690b8  3cyy.1.B         17.910    0.299  0.105   2.400 X-ray           0.021 HHblits     
 90aef488788eb68d6bd811e72f12354e782e71bc  7w6x.1.A         17.391    0.275  0.108   3.200 X-ray           0.030 HHblits     
 4fa38af85c8dfbe4954ae6cef87b651128f737a8  1wh1.1.A         26.984    0.346  0.098   NA    NMR             0.028 HHblits     
 4d5dd76248e8059cf32daf917a9b430c4a6d8997  2rcz.1.A         23.810    0.346  0.098   1.700 X-ray           0.028 HHblits     
 d4624aaa40746a24ed9c219dc74f4ae399adb369  2rcz.1.B         23.810    0.346  0.098   1.700 X-ray           0.028 HHblits     
 323c5f1a9876d917b2cdc2983fa6459c8d41b42f  2v90.1.A         26.866    0.297  0.105   2.000 X-ray           0.022 HHblits     
 2c4dca5720a3fdc55c935a5d5ee268a64a2adb44  2v90.1.C         26.866    0.297  0.105   2.000 X-ray           0.022 HHblits     
 2373542ab31f8409642f4f9b3087ee10b769fb02  2i6v.1.A         16.418    0.297  0.105   1.630 X-ray           0.032 HHblits     
 0dfa9259f308c17d97d5df6e57a5dab6d355b54d  2i4s.1.A         16.418    0.297  0.105   1.920 X-ray           0.029 HHblits     
 6e42f382f2f35139fbba30b68ca887187afeb231  2i4s.2.A         16.418    0.297  0.105   1.920 X-ray           0.028 HHblits     
 d6b340defc7aa2ca0b7e298271ae1db33148346f  1n6f.1.A         13.043    0.272  0.108   2.700 X-ray           0.033 HHblits     
 76e45abefdcae3d684a7764df368d05a39ad9dbd  8blu.3.A         14.925    0.295  0.105   1.500 X-ray           0.025 HHblits     
 7c2575cb68b4af83baadbfa1771cdadf1c572a6c  8blu.2.A         14.925    0.295  0.105   1.500 X-ray           0.025 HHblits     
 c2294d6428f8ff0cc6cfc65fe519a2e3a92ccd23  8blu.1.A         14.925    0.295  0.105   1.500 X-ray           0.025 HHblits     
 adb858a1ad659933d131fd5533d35984b2bcd696  8blv.2.A         14.925    0.295  0.105   1.500 X-ray           0.025 HHblits     
 2c466f304b356c4aa0afba206cfe9c2ee5205d4d  8blv.1.A         14.925    0.295  0.105   1.500 X-ray           0.026 HHblits     
 2526e5044396b6690b1dcc05455330a74d9173ba  7fsn.4.A         14.925    0.295  0.105   2.400 X-ray           0.021 HHblits     
 45405e7f26865f1548ffc3217e21b696f794f0d8  7ft2.4.A         14.925    0.295  0.105   2.040 X-ray           0.025 HHblits     
 39492383272c58a8e1ed3a4fd22bd011361023f1  8f0a.1.D         28.571    0.342  0.098   NA    EM              0.054 HHblits     
 cfd18f92c4caf20959603a6fde7737c705b97001  5tyt.1.A         33.871    0.354  0.097   2.398 X-ray           0.027 HHblits     
 7da60214eeadc3dc5788851090661e46ce7edc2e  5tyt.1.B         33.871    0.354  0.097   2.398 X-ray           0.028 HHblits     
 35918c1a6b458245d5e03de3b17bc52690188d17  5tyt.2.A         33.871    0.354  0.097   2.398 X-ray           0.027 HHblits     
 b0504672902a35de8aa712918c94e9e192628066  5tyt.2.B         33.871    0.354  0.097   2.398 X-ray           0.026 HHblits     
 04ea662aad14d643ca166a5c463aaca98e9c73b4  5tyt.1.A         33.871    0.354  0.097   2.398 X-ray           0.026 HHblits     
 5db05c930752911f44b0394c8d67f5a10e79cd75  5tyt.1.B         33.871    0.354  0.097   2.398 X-ray           0.027 HHblits     
 a82921b415ca1e0bc3e6926540ee157f527cff99  5tyt.2.A         33.871    0.354  0.097   2.398 X-ray           0.026 HHblits     
 017e7b8a38ca3b0524bb2ec739fb242511c80239  5tyt.2.B         33.871    0.354  0.097   2.398 X-ray           0.026 HHblits     
 8324a7755a1bc3b4906c96f6fc0454b58354a784  6gbd.1.A         34.921    0.341  0.098   NA    NMR             0.021 HHblits     
 1f76371746d30b4e9a26e169444169b97b22849a  6gbe.1.A         34.921    0.341  0.098   NA    NMR             0.021 HHblits     
 ba52228fe80d618a9d6c067f33ebb7addbd1ca3c  5gmi.1.A         17.910    0.293  0.105   2.710 X-ray           0.026 HHblits     
 9c4b915f328adc44210a981b8fbce6da842e277d  5gmi.1.B         17.910    0.293  0.105   2.710 X-ray           0.026 HHblits     
 d5064a7a57547fe482e1ad6b2fc091139ac981b2  5gmj.1.A         17.910    0.293  0.105   2.986 X-ray           0.026 HHblits     
 b7e47fe3bb1e09bfd8d00109a45b4860c2584122  5gmj.1.B         17.910    0.293  0.105   2.986 X-ray           0.026 HHblits     
 343e3bad643defadff06bf448a1ae75405655a90  5gml.1.D         17.910    0.293  0.105   2.546 X-ray           0.026 HHblits     
 9cd58d5ed911fed7a4824e27c3b8b79de5042a20  5gml.1.C         17.910    0.293  0.105   2.546 X-ray           0.026 HHblits     
 888d6a44600f988d7f41b6a7624a71e8cd7d6826  3zrt.1.A         23.077    0.316  0.101   3.398 X-ray           0.023 HHblits     
 359729e9ee453ffbee5fd1461e81845ad20ab1ae  3zrt.1.B         23.077    0.316  0.101   3.398 X-ray           0.025 HHblits     
 aee015766bb3044b441f1a73ba5734509bd10cbe  3zrt.2.B         23.077    0.316  0.101   3.398 X-ray           0.000 HHblits     
 ca3a1c99381363f876647b3fe914bf8e3688b081  2eno.1.A         24.615    0.316  0.101   NA    NMR             0.016 HHblits     
 dc4e41d0d1784d114c57207f1b577752f48f8aac  2v90.1.A         25.397    0.340  0.098   2.000 X-ray           0.029 HHblits     
 653b85b4244df79f9d224489a5357d3222e8cc75  2v90.1.C         25.397    0.340  0.098   2.000 X-ray           0.028 HHblits     
 89bfaf6f9e309846a28e918293c45eaf2900fb4c  1um1.1.A         18.182    0.303  0.103   NA    NMR             0.022 HHblits     
 7ab1b713df3ccf9dfecb824fefb4e751ed0dfe6c  3r68.1.A         39.655    0.403  0.090   1.300 X-ray           0.029 HHblits     
 4e1ca48ad17f7ad1875350d13ee6292e7508aee2  5g1d.1.A         13.433    0.291  0.105   2.810 X-ray           0.024 HHblits     
 cef25ba239e9d1bec83fe607da4fcadcd6ce5fc2  5g1e.1.A         13.433    0.291  0.105   1.920 X-ray           0.025 HHblits     
 0a729d5d1f79274ca9daee7c4e39cd8350c56545  5g1e.1.B         13.433    0.291  0.105   1.920 X-ray           0.022 HHblits     
 a4c828b48b1c658f48fe84f326a87ab67c7357e5  3r69.1.A         36.667    0.377  0.094   1.499 X-ray           0.025 HHblits     
 546b7dc55240c6bc77441f6626a6d2c0bc731d8d  3r69.2.A         36.667    0.377  0.094   1.499 X-ray           0.024 HHblits     
 a234c365e39433f9964b8aa66266270aa1c9731e  3r68.1.A         36.667    0.377  0.094   1.300 X-ray           0.026 HHblits     
 30137a37aaaba2a3154c53fb17a54d356fc09d1e  1n6f.1.A         13.235    0.278  0.106   2.700 X-ray           0.033 HHblits     
 b63692c1dbc6ac25e279fb61f6f1b0d8e4d948a0  1k32.1.A         13.235    0.278  0.106   2.000 X-ray           0.033 HHblits     
 743fc0b224183f50a287c3a4bf72c49ec97e5b8d  2d90.1.A         16.418    0.288  0.105   NA    NMR             0.021 HHblits     
 1032d3832d5cd4407d0c8239b1aead6909899520  2i6v.1.A         16.667    0.298  0.103   1.630 X-ray           0.030 HHblits     
 2aa6c7176ad513bf0c244c42e091ae4e4e52cea0  1k32.1.A         13.235    0.275  0.106   2.000 X-ray           0.032 HHblits     
 9a9cb3468c8f3868f38c16a2f85aaa1ca43770de  2zpl.1.A         14.925    0.286  0.105   1.700 X-ray           0.042 HHblits     
 afb624d064dabf68f8dcc3bdcc001333d995c520  2zpl.2.A         14.925    0.286  0.105   1.700 X-ray           0.041 HHblits     
 aefd905816a57179dd635d91b9e06b231a2c3922  2zpl.3.A         14.925    0.286  0.105   1.700 X-ray           0.046 HHblits     
 2a3ee4c12cef9a4eb2f50704a20fce7db3499327  2zpl.1.A         14.925    0.286  0.105   1.700 X-ray           0.038 HHblits     
 601be6f0d382c0b164f5b3c932e17d8e68efab80  2zpl.2.A         14.925    0.286  0.105   1.700 X-ray           0.038 HHblits     
 289c7a3280ddf4cf918932a32643057a4779ca89  2zpl.3.A         14.925    0.286  0.105   1.700 X-ray           0.041 HHblits     
 a235c625bf242cad1a6a99d43598f300876e3db2  2zpl.1.A         19.403    0.286  0.105   1.700 X-ray           0.034 HHblits     
 bdb932d1ebdd4239edf5d40772d6d9f436e246d3  2zpl.2.A         19.403    0.286  0.105   1.700 X-ray           0.034 HHblits     
 2a3dd9e26b4b6a2c5a3db08f3e36f5c1ee7cfeec  2zpl.3.A         19.403    0.286  0.105   1.700 X-ray           0.036 HHblits     
 bddc5bc0233546bec00ca18ee4acdf6d397ede83  4wyt.1.A         30.159    0.333  0.098   2.600 X-ray           0.024 HHblits     
 0fc8511b60724c53aeefcdaf7f3d6fe0f2050e6a  4wyu.1.A         30.159    0.333  0.098   2.500 X-ray           0.024 HHblits     
 f865de110816e058ce872ba1cbd3d4e821be1787  4wyu.2.A         30.159    0.333  0.098   2.500 X-ray           0.024 HHblits     
 566e46617e718a458220d0a330a690652a73f858  1ybo.1.A         15.152    0.297  0.103   2.300 X-ray           0.029 HHblits     
 b880bf8fc2218b8213c2f7188f2d26c35fc789f0  1ybo.1.B         15.152    0.297  0.103   2.300 X-ray           0.029 HHblits     
 2c3dfaca869a865de673515a1ba3d7c00c6209c1  1obz.1.A         15.152    0.297  0.103   1.700 X-ray           0.029 HHblits     
 f55a96ed84be759b3d985be3bc47667e872ad66d  1obz.1.B         15.152    0.297  0.103   1.700 X-ray           0.029 HHblits     
 bd82d4194562daeb9a1d6030b2c0d1010ae816ce  6r9h.2.A         15.152    0.297  0.103   2.000 X-ray           0.029 HHblits     
 e8266dd2102e4dc4039906425dd936997e66952f  6r9h.1.B         15.152    0.297  0.103   2.000 X-ray           0.029 HHblits     
 688ab01143f674788881e224d259ba96130169a8  6rlc.1.B         15.152    0.297  0.103   2.200 X-ray           0.029 HHblits     
 a78b2e5c8b0017f68c09d2266d3315028c3aa7ea  6r9h.2.B         15.152    0.297  0.103   2.000 X-ray           0.029 HHblits     
 777c1d7420cce65afebfed0798f2e4fff8ff50f7  8aak.1.B         15.152    0.297  0.103   2.554 X-ray           0.028 HHblits     
 9763ea6257694ca39c276e4d54f4bba0dfcd115d  8aai.1.B         15.152    0.297  0.103   2.760 X-ray           0.029 HHblits     
 06c54b6b7e09e9b40bb4664ae6af1b08719464ab  8aap.1.A         15.152    0.297  0.103   2.174 X-ray           0.029 HHblits     
 57fd04728c8855d53a4696006d03ee87340e1a36  8aao.1.B         15.152    0.297  0.103   2.469 X-ray           0.028 HHblits     
 7994374a56bc8a919b569393f34798f54c86c1b3  8aai.2.B         15.152    0.297  0.103   2.760 X-ray           0.029 HHblits     
 2aa2cbf1e5320a8ec41d481e7f37c9b67e0398f3  8aai.1.A         15.152    0.297  0.103   2.760 X-ray           0.029 HHblits     
 3a4090f2ccb835b2e23768effa86a870f03cf152  8aak.1.A         15.152    0.297  0.103   2.554 X-ray           0.028 HHblits     
 c8c9e50764e86393a99206a9bf1a07f2c8789f49  8aao.1.A         15.152    0.297  0.103   2.469 X-ray           0.029 HHblits     
 e631aba2ab444b60b19c7aeed501fb325e5d17a6  8aai.2.A         15.152    0.297  0.103   2.760 X-ray           0.029 HHblits     
 398c0f260052776ee9bcabcd12ed8046cac68fb9  2i4s.1.A         23.077    0.309  0.101   1.920 X-ray           0.024 HHblits     
 a34480a368cfdfaf883726a16e6f7501362365ce  2i4s.2.A         23.077    0.309  0.101   1.920 X-ray           0.025 HHblits     
 bbcdb77b6739c2a6aea4668b233e596f99fbf560  3id1.1.A         14.925    0.285  0.105   1.670 X-ray           0.041 HHblits     
 29a7865e74ba7487402decb274178f1a5c323da4  2w4f.1.A         30.645    0.345  0.097   1.300 X-ray           0.023 HHblits     
 76c9e26cfea410096ebcd3fb8d3f1df0a5792489  2w4f.1.A         30.645    0.345  0.097   1.300 X-ray           0.024 HHblits     
 ddad480b483ecfbb7ac920ccd6cec146946efe6e  3id1.1.A         19.403    0.284  0.105   1.670 X-ray           0.033 HHblits     
 d25a98f545b9bf1a74f43bc6edfeb5876f0f1be0  6spv.1.A         23.438    0.319  0.100   2.040 X-ray           0.022 HHblits     
 d7700f56aba9652b39a72d87ea11d5c887f565d6  4ghn.1.A         19.697    0.294  0.103   1.500 X-ray           0.029 HHblits     
 36204a192ffbc5d05909a359f9087e45020f3a47  4q2n.1.A         23.077    0.305  0.101   2.000 X-ray           0.021 HHblits     
 68e20540a13531369494e8995c708f180359df25  4q2n.1.B         23.077    0.305  0.101   2.000 X-ray           0.024 HHblits     
 f2562b512456f7bc2edb315c1eec12ffdc7edd49  4q2n.2.A         23.077    0.305  0.101   2.000 X-ray           0.021 HHblits     
 195a2eb9c9860a2a538bbe5c947dae749383a37f  4q2n.2.B         23.077    0.305  0.101   2.000 X-ray           0.019 HHblits     
 e5d7f07ede6424e35048d316d7ad19d1ea228c23  4q2n.3.A         23.077    0.305  0.101   2.000 X-ray           0.021 HHblits     
 8e3681b7409b6699a7555ca7e3b5c03a36380ebc  2pkt.1.A         29.032    0.341  0.097   1.500 X-ray           0.023 HHblits     
 5a04c6b63332541a29b9f07d98dd2922cbb2e1b9  6rqr.1.A         19.697    0.291  0.103   2.200 X-ray           0.025 HHblits     
 907a605760ace1a8cc5eafb7f505dcd2513c5358  1ueq.1.A         26.984    0.327  0.098   NA    NMR             0.024 HHblits     
 f05f9ceaaf3e4c2aa145ef53d3e0dcd5be21ff5b  7w70.1.A         16.923    0.303  0.101   1.150 X-ray           0.033 HHblits     
 d40585a561b0b71199a3d8edf13b410b2a353d5f  7w70.1.B         16.923    0.303  0.101   1.150 X-ray           0.032 HHblits     
 234477e2496232824a7eae5620ddf03a1028fbd9  5tyt.1.A         29.032    0.339  0.097   2.398 X-ray           0.022 HHblits     
 3c562eb83ecc61998be2fb94728f03e221262a1c  5tyt.1.B         29.032    0.339  0.097   2.398 X-ray           0.022 HHblits     
 348f1d1211b442a862969ec327878413e95e7b1f  5tyt.2.A         29.032    0.339  0.097   2.398 X-ray           0.024 HHblits     
 a059ba6c8b4b148cfb04a35c97978f1fd54a576c  5tyt.2.B         29.032    0.339  0.097   2.398 X-ray           0.024 HHblits     
 c7154ad747dd5dede576eb9691a314b63b625869  3tsv.1.A         20.000    0.302  0.101   1.989 X-ray           0.027 HHblits     
 ab69be511d053bcc9b0d90b0c452a7b563d7e678  1wh1.1.A         23.810    0.325  0.098   NA    NMR             0.026 HHblits     
 e2578700ce589582eadc2a364278301e06e7d969  6x23.1.A         33.871    0.337  0.097   2.154 X-ray           0.024 HHblits     
 70359389e51dfae14da4b6b677fae09a1bb6c46e  2eno.1.A         21.875    0.311  0.100   NA    NMR             0.020 HHblits     
 317be8cb752b2ca0257960ed382b43ff167a969e  2w4f.1.A         24.590    0.349  0.095   1.300 X-ray           0.025 HHblits     
 d09c46ecbd0775f0479e6459c2c511dad43288bb  2w4f.1.A         24.590    0.349  0.095   1.300 X-ray           0.024 HHblits     
 7d2321955e7d23d883f95f2b7f59f3612c084971  6mtu.1.A         31.148    0.346  0.095   2.141 X-ray           0.025 HHblits     
 059ff3fac3b9f5a2bec63993b9587df84925548a  6mtu.2.A         31.148    0.346  0.095   2.141 X-ray           0.026 HHblits     
 07d24e1285887fa09bf34f9318af3fd81e395b6c  6mtv.1.A         31.148    0.346  0.095   2.597 X-ray           0.024 HHblits     
 337ebeb285670dc6080f349f865234edba04c6fb  6mtv.2.A         31.148    0.346  0.095   2.597 X-ray           0.026 HHblits     
 968cb9abd447b0ac71360f285cce50bb2177ea16  5vwc.1.A         31.148    0.346  0.095   1.911 X-ray           0.024 HHblits     
 dcc7e670a501e0db910fe16dd2718cb3cdee97f5  6esp.1.A         31.148    0.346  0.095   NA    NMR             0.017 HHblits     
 427d6f3f72f609a2c051f25f2a5fd23ce1e22228  5vwc.1.A         31.148    0.346  0.095   1.911 X-ray           0.024 HHblits     
 b82174cee1d10daa982338c80573e87efce139f0  4ghn.1.A         18.182    0.285  0.103   1.500 X-ray           0.027 HHblits     
 d26601ab15eb91e3f1bfe73b471012c21af91dd4  2eno.1.A         21.875    0.308  0.100   NA    NMR             0.020 HHblits     
 16b834ba5571a4482bf5c086b767ad3fb72a51bb  3gsl.1.A         23.810    0.321  0.098   2.050 X-ray           0.025 HHblits     
 1a004c5f11a7d0fb93fa7809c569a846f1ebd1bf  3gsl.2.A         23.810    0.321  0.098   2.050 X-ray           0.026 HHblits     
 fd8ead5cb980adea1cbb508157356fe70558f989  6rqr.1.A         29.508    0.345  0.095   2.200 X-ray           0.032 HHblits     
 778d4388499aa52408ca4a6eb49299ff70c59476  6rqr.1.A         29.508    0.345  0.095   2.200 X-ray           0.031 HHblits     
 026492f3a00fd1a9bb6be14251c2ed7c84f3ffd2  2kbs.1.A         20.635    0.320  0.098   NA    NMR             0.022 HHblits     
 ebdc64268cbdce22ec50fd84bb79eddd3275a4d1  2i6v.1.A         23.438    0.306  0.100   1.630 X-ray           0.025 HHblits     
 4072f6c4db55f8f73d035cd814f0941e4c2ec9ea  3k1r.1.A         20.635    0.319  0.098   2.300 X-ray           0.029 HHblits     
 8230be3d14ce4ed473b4dbd65485700b78cb8c79  7qct.1.A         31.667    0.354  0.094   3.197 X-ray           0.029 HHblits     
 2db48f38419b6a1d2f204d0e4ba7e5e10ef435e5  7qct.2.A         31.667    0.354  0.094   3.197 X-ray           0.029 HHblits     
 c410cc374db01dff34926cba6d0d5d0b72efc174  2pkt.1.A         29.508    0.341  0.095   1.500 X-ray           0.021 HHblits     
 6be8e565a3bc2a54def90d2bb48826266326d5d2  3qdo.1.A         21.875    0.303  0.100   1.880 X-ray           0.021 HHblits     
 4b80873646420bc19aeeac0123df2bd008895c6e  4q2n.1.A         23.810    0.315  0.098   2.000 X-ray           0.024 HHblits     
 f81406ab0c807214903de6a54fd723a616d8de24  4q2n.1.B         23.810    0.315  0.098   2.000 X-ray           0.025 HHblits     
 53bcb2b08b19666ca3c7e0882be52bd7efa348e4  4q2n.2.A         23.810    0.315  0.098   2.000 X-ray           0.024 HHblits     
 d2d34bd2d564d281e2c77f10fcea4b843c4d4150  4q2n.2.B         23.810    0.315  0.098   2.000 X-ray           0.023 HHblits     
 f66a4b723c77e4589c63356d5f2c2794368f88aa  4q2n.3.A         23.810    0.315  0.098   2.000 X-ray           0.025 HHblits     
 900ccb7ea627d08adce90053b0f836e8636ebe11  5tyt.1.A         29.508    0.340  0.095   2.398 X-ray           0.023 HHblits     
 52e6aac3e16a94993288099eebdce1e4212eea75  5tyt.1.B         29.508    0.340  0.095   2.398 X-ray           0.024 HHblits     
 42b1ae0767c34dffb12b426d31dc82f2cdbc5c56  5tyt.2.A         29.508    0.340  0.095   2.398 X-ray           0.025 HHblits     
 dea789d222307f75ccd079456f4a87663a967a2a  5tyt.2.B         29.508    0.340  0.095   2.398 X-ray           0.026 HHblits     
 738062491dd8e1b0be58ca1196ec36488b8f54e3  7rm8.1.A         29.508    0.339  0.095   NA    NMR             0.020 HHblits     
 7de2acf4f98f9a0b0d5f920835fc24857061adf1  7mfw.1.A         29.508    0.338  0.095   2.104 X-ray           0.021 HHblits     
 61ddcb7719d260772f57a52e31a846bf57d5b9cc  7mfw.1.B         29.508    0.338  0.095   2.104 X-ray           0.023 HHblits     
 0d519ff82dec834d9c72f56de5e5f5bbc50f9ce3  1x5q.1.A         31.667    0.350  0.094   NA    NMR             0.022 HHblits     
 4883301785e0618bf2d8c8d73d69ae9575ff0b23  6ms1.1.A         31.667    0.350  0.094   1.350 X-ray           0.023 HHblits     
 29604918f4274b078ebf4fd50f98125b1e37d6d8  6ms1.2.A         31.667    0.350  0.094   1.350 X-ray           0.023 HHblits     
 c49e14965a9bbcab9f36bce875aa83df8b2247cc  2koj.1.A         27.869    0.337  0.095   NA    NMR             0.025 HHblits     
 885f076dcc77134755a896f12c6a38fecc910b5e  3pdv.1.A         20.312    0.299  0.100   2.200 X-ray           0.023 HHblits     
 98cd95249e4999ab54e659f6b165203f106184fe  6mtu.1.A         25.000    0.349  0.094   2.141 X-ray           0.025 HHblits     
 9bb41a88ccd22b935be3851fdb0d1131407092be  6mtu.2.A         25.000    0.349  0.094   2.141 X-ray           0.025 HHblits     
 196a0a994c01448710a8d53448566fccae7a8109  6mtv.1.A         25.000    0.349  0.094   2.597 X-ray           0.025 HHblits     
 484921936d0a76a935d00827110c1199869066b9  6mtv.2.A         25.000    0.349  0.094   2.597 X-ray           0.027 HHblits     
 d17ab3e9ac3d4f85c26a1d4f6e1e99be0a5de6b7  6esp.1.A         25.000    0.349  0.094   NA    NMR             0.018 HHblits     
 adfb10301748f383e64be896f3fe8c3a568ba9f0  5vwc.1.A         25.000    0.349  0.094   1.911 X-ray           0.025 HHblits     
 3d74e8ae33dc592d11ac6dffaba021459588ee88  5vwc.1.A         25.000    0.349  0.094   1.911 X-ray           0.025 HHblits     
 1eb22f45bb3f5c5a2bc73018de873cffded9be91  4lmm.1.A         27.869    0.336  0.095   1.100 X-ray           0.027 HHblits     
 81f55fe5235f708c467eadc11c9762a59bb5c505  4n6x.1.A         27.869    0.336  0.095   1.051 X-ray           0.029 HHblits     
 8e7a1e233cf9a2bdbb4ed5a361f4ed3c6f463e2d  1uez.1.A         26.230    0.336  0.095   NA    NMR             0.022 HHblits     
 999d18775bd0cdc96335cbcdda9db406e2004132  3dpn.1.A         17.188    0.298  0.100   3.300 X-ray           0.021 HHblits     
 12214b43773a1106ca526028ee5762f479c7546a  4nnm.1.A         22.581    0.322  0.097   1.600 X-ray           0.027 HHblits     
 a19aecf40cf193511b569a4cc94a0809e1839047  6nek.1.A         34.483    0.374  0.090   1.630 X-ray           0.025 HHblits     
 b10a0b905b7e705123beb06d45c91f71132e6259  2yub.1.A         24.590    0.333  0.095   NA    NMR             0.023 HHblits     
 df2398ce6f2d47fd4f8c1663d86a4db241e590ec  2awx.1.A         23.810    0.308  0.098   1.800 X-ray           0.023 HHblits     
 216106e5a2d38e2075bdda0a0efcde261160d26f  2awx.2.A         23.810    0.308  0.098   1.800 X-ray           0.023 HHblits     
 847cc468dd04bd1bbd8935c1fc285cec57dacdaf  3tsv.1.A         20.635    0.308  0.098   1.989 X-ray           0.027 HHblits     
 58130415472f3e7c85fa5212fc2e078207c69d8a  3qdo.1.A         27.419    0.320  0.097   1.880 X-ray           0.024 HHblits     
 1f3abcbbc98643fc4c5e797004c28fd4614eb799  3qdo.1.A         27.419    0.320  0.097   1.880 X-ray           0.026 HHblits     
 1d59461bbe91cf8995c09377999122d31fd4c585  3cbz.1.A         20.968    0.320  0.097   1.380 X-ray           0.026 HHblits     
 cb2f9d591506672b5da0b914424dfbbc3839dc27  2ogp.1.A         26.230    0.332  0.095   NA    NMR             0.025 HHblits     
 4680c67a23f906bd9f9ec428f3d521488e4a12b0  2awu.1.A         23.810    0.307  0.098   2.440 X-ray           0.023 HHblits     
 43ba48f87b6f93e03818f763548b1e8ea115fa8d  2awu.2.A         23.810    0.307  0.098   2.440 X-ray           0.023 HHblits     
 dfd58357a006417b58e76ec61763948942df5123  3dpn.1.A         22.222    0.307  0.098   3.300 X-ray           0.018 HHblits     
 98105e3e0076fdbee47017b366aa77382349a1ad  6x23.1.A         35.000    0.344  0.094   2.154 X-ray           0.023 HHblits     
 40e3030e9dea742e88e50d110aa9c826ded7dec2  7qct.1.A         32.203    0.357  0.092   3.197 X-ray           0.028 HHblits     
 5966c01598a4c824cc13c48cf792ef5fa1bd1cef  7qct.2.A         32.203    0.357  0.092   3.197 X-ray           0.028 HHblits     
 56592c2df9244c0161ecc6140930dbd399536f26  5e6p.1.B         33.898    0.357  0.092   3.215 X-ray           0.022 HHblits     
 509aae9bf728606c7c7edbdf13a7c1925e75a128  4p0c.1.A         30.000    0.343  0.094   1.339 X-ray           0.026 HHblits     
 5085b598cc08ffda80949aacaba07a2f13c94c17  3tsv.1.A         20.312    0.293  0.100   1.989 X-ray           0.030 HHblits     
 e4c18569cde12205e3eec955a2acaa2e81aace20  3tsv.1.A         20.312    0.293  0.100   1.989 X-ray           0.029 HHblits     
 8169a4168380e2c5abf53bda62b621b610122993  2dmz.1.A         23.438    0.293  0.100   NA    NMR             0.020 HHblits     
 162d1f01e49988a06e78a69b7fdb9733576a9348  6ire.1.B         24.194    0.317  0.097   3.250 X-ray           0.024 HHblits     
 cba7b67a866a2443fa3bbb9473ef1523e56f1ff4  2dls.1.A         33.898    0.356  0.092   NA    NMR             0.024 HHblits     
 2a3bf698b32add18d123e8bda2271062b6c20ae5  6x23.1.A         32.203    0.356  0.092   2.154 X-ray           0.030 HHblits     
 08c353766eec55d771b09f2fed8ec8661fc7add6  4ghn.1.A         18.750    0.292  0.100   1.500 X-ray           0.029 HHblits     
 2a3d1f1656dc1343770ce8ec9b85c8b7bca23ef6  7qct.1.A         24.590    0.329  0.095   3.197 X-ray           0.025 HHblits     
 08f2d119186410e14cbb8e5a4f686e321144c155  7qct.2.A         24.590    0.329  0.095   3.197 X-ray           0.025 HHblits     
 15f50374b93d731a71d90d142a44e50f2d224089  2fe5.1.A         24.590    0.329  0.095   1.100 X-ray           0.025 HHblits     
 b3b3b5c4292787a95795f29a1a65d768ea565cc5  2n7p.1.A         24.194    0.316  0.097   NA    NMR             0.024 HHblits     
 efe46a6957caa48993c6cc475006341e90cc1409  2nb4.1.A         24.194    0.316  0.097   NA    NMR             0.023 HHblits     
 4a5084fd70aebcc2620ea79d6aebc9ef4e0298f8  3pdv.1.A         22.581    0.316  0.097   2.200 X-ray           0.025 HHblits     
 6b6cab4ed94f82b8bf9ba63e052cda2dda790c63  7qto.1.A         30.000    0.341  0.094   3.500 X-ray           0.026 HHblits     
 fecba1a946a5c5307c12c79cc4a55c8bfee77727  7qto.2.A         30.000    0.341  0.094   3.500 X-ray           0.025 HHblits     
 1519ffbcd3c9216d73495dcd83ba4f3136c2f865  7qtp.1.A         30.000    0.341  0.094   1.900 X-ray           0.025 HHblits     
 bb3fcb681269346bfe2f049c713421b04b5d1554  7qrs.1.A         30.000    0.341  0.094   1.770 X-ray           0.026 HHblits     
 63faad2bfab5bc806b95125459adddecbf881b61  7qrs.2.A         30.000    0.341  0.094   1.770 X-ray           0.025 HHblits     
 4925689ee6e8e5f232a0ad0476676591bfa7f731  1ueq.1.A         24.590    0.328  0.095   NA    NMR             0.026 HHblits     
 dcfff39c44032478ab6fcf6ae3bf22c6127f3e6f  2v90.1.A         28.571    0.303  0.098   2.000 X-ray           0.022 HHblits     
 b3b67607e3600fe759b32d664240e9d50e1e954b  2v90.1.C         28.571    0.303  0.098   2.000 X-ray           0.021 HHblits     
 5cb18be597195f239f5480dc9bb4c2a37b18913f  1v5l.1.A         35.000    0.340  0.094   NA    NMR             0.025 HHblits     
 acbf1aac2278b54d2f8b0c64de13954980011486  4p0c.1.A         28.333    0.340  0.094   1.339 X-ray           0.025 HHblits     
 367bca909f178fe4e684352f00b2a1f62e0288a1  1uez.1.A         26.667    0.340  0.094   NA    NMR             0.024 HHblits     
 641769346993350acd96f07ade98416c6c0d7036  2egk.1.A         30.000    0.340  0.094   2.850 X-ray           0.025 HHblits     
 c31f360bcb59f2e00b2df023a0bd8e5bae37f6df  2egk.1.B         30.000    0.340  0.094   2.850 X-ray           0.027 HHblits     
 49efe19758c02d18eaedd9c2ff896122ed42f79a  2egk.2.A         30.000    0.340  0.094   2.850 X-ray           0.023 HHblits     
 40ac1735bdd6f66692f70627364c4237b590d0a5  2egk.2.B         30.000    0.340  0.094   2.850 X-ray           0.025 HHblits     
 92b90fefbc00fa31fa592063e9a7ab31124a3488  2egk.1.A         30.000    0.340  0.094   2.850 X-ray           0.026 HHblits     
 1448ed0dccd7481a627c3a97b6d561c0246bede0  2egk.1.B         30.000    0.340  0.094   2.850 X-ray           0.029 HHblits     
 b8ba4b99a0220e96ff947234a170dc8584378906  2egk.2.A         30.000    0.340  0.094   2.850 X-ray           0.022 HHblits     
 23e8d2d2f1d74972774e9ca2dc591bc5ed749b93  2egk.2.B         30.000    0.340  0.094   2.850 X-ray           0.026 HHblits     
 db531704f4bebf80c33cf0d26656e6bad054f4bd  1v5q.1.A         27.869    0.327  0.095   NA    NMR             0.023 HHblits     
 1809be630f052119c4170190c4612095cf8662c4  4q2n.1.A         24.590    0.327  0.095   2.000 X-ray           0.026 HHblits     
 b893020243c21c0e2dd1e40c6f929da684e81266  4q2n.1.B         24.590    0.327  0.095   2.000 X-ray           0.024 HHblits     
 261aa25c17252c4655f5fe06245cf522b454954e  4q2n.2.A         24.590    0.327  0.095   2.000 X-ray           0.024 HHblits     
 9db5c2bc6b39a51a32011172773ec70f6c4ae8e5  4q2n.2.B         24.590    0.327  0.095   2.000 X-ray           0.023 HHblits     
 48cc9b401691f084731443675bcd97aa2d6b5073  4q2n.3.A         24.590    0.327  0.095   2.000 X-ray           0.024 HHblits     
 35402fa67009e406775d0fc991ac30e5f8e7105a  2opg.1.A         27.869    0.327  0.095   1.500 X-ray           0.023 HHblits     
 f527a721881b2230a19335c2b7c21d12631fc974  2opg.2.A         27.869    0.327  0.095   1.500 X-ray           0.023 HHblits     
 58cc326c823006245ef3a763e82dc0e519c64182  1um1.1.A         26.230    0.327  0.095   NA    NMR             0.027 HHblits     
 5a1b4d9129fa811dd329be184e79c34d6b6616ca  3ps4.1.A         22.581    0.314  0.097   1.850 X-ray           0.025 HHblits     
 a6bc65661699f8a662215775d216e293a7ccd4fd  3ps4.1.B         22.581    0.314  0.097   1.850 X-ray           0.024 HHblits     
 5745ad3e65045ecb66488230bd70384bdcd2b639  3ps4.2.A         22.581    0.314  0.097   1.850 X-ray           0.025 HHblits     
 efc36fc8abaa9c49e2f00b4860c4d0384cceb2b6  3ps4.2.B         22.581    0.314  0.097   1.850 X-ray           0.025 HHblits     
 3768ea27af606bf073fe89790ead7bd78e48424f  3ps4.1.A         22.581    0.314  0.097   1.850 X-ray           0.023 HHblits     
 412affa295bbdf7e4120e98382f5098b8ef95283  3ps4.1.B         22.581    0.314  0.097   1.850 X-ray           0.023 HHblits     
 54977dd1aeec4f3f4287108de237e340447de220  3ps4.2.A         22.581    0.314  0.097   1.850 X-ray           0.024 HHblits     
 c4f7f286d70e9f38d21b30ef3fcaba2665fef615  3ps4.2.B         22.581    0.314  0.097   1.850 X-ray           0.024 HHblits     
 49399778ad60dc6c8d85ccb6932b6d96d6aeb9c0  4lmm.1.A         27.419    0.314  0.097   1.100 X-ray           0.027 HHblits     
 69a7e38d0b04028049bbd627f6f327cebde1f248  4n6x.1.A         27.419    0.314  0.097   1.051 X-ray           0.026 HHblits     
 0ff547526831f82b0c0040c77955ba833710bb86  2ka9.1.A         22.581    0.314  0.097   NA    NMR             0.024 HHblits     
 3b14b04bbd0bbe6b13ee06db98cc7640b98adc0b  6mye.1.A         25.424    0.353  0.092   1.100 X-ray           0.025 HHblits     
 7d7a58afd78763f3d9365d90c7b50f57c8dc0c3a  6myf.1.A         25.424    0.353  0.092   1.600 X-ray           0.025 HHblits     
 a10a75e95788b72aaa39d702008fa1b34b1e6538  1x5q.1.A         25.424    0.353  0.092   NA    NMR             0.025 HHblits     
 03702a0acd1de55a0743c8ef4cc232fec558b0a4  6mye.1.A         25.424    0.353  0.092   1.100 X-ray           0.025 HHblits     
 405274c6412370e9cdd67ba011422841d7b23064  6myf.1.A         25.424    0.353  0.092   1.600 X-ray           0.025 HHblits     
 1fbbeced458de8314328f20221b7f7b627270c65  6ms1.1.A         25.424    0.353  0.092   1.350 X-ray           0.026 HHblits     
 dda8e56733b4d965b99baa538a19feea4eb19fd5  6ms1.2.A         25.424    0.353  0.092   1.350 X-ray           0.026 HHblits     
 346487e3bc8e226339d0bda0de265301142c5633  6ms1.1.A         25.424    0.353  0.092   1.350 X-ray           0.026 HHblits     
 d79f669e78ea00592953f305168dac89a90123f7  6ms1.2.A         25.424    0.353  0.092   1.350 X-ray           0.025 HHblits     
 02446653a0fcf2531b337a6597f0ffa7f73f4e61  2edz.1.A         28.333    0.339  0.094   NA    NMR             0.028 HHblits     
 97aaaed753231cde5ef3596d1ddd594733fbe0a3  2edz.1.A         28.333    0.339  0.094   NA    NMR             0.028 HHblits     
 921f743f6488fab83f2d4d557100d8a6d1a3ba51  2n7p.1.A         33.333    0.339  0.094   NA    NMR             0.026 HHblits     
 27169d8eeb1d3fe0c3b444fac9c1b5f384fe2817  2nb4.1.A         33.333    0.339  0.094   NA    NMR             0.025 HHblits     
 602f44f2f4ed879c82854eb7700f69d0e87b65fa  3cyy.1.A         19.048    0.301  0.098   2.400 X-ray           0.019 HHblits     
 ef09f7a88bdfa44c0ec7c8632bbcaac31645e722  3cyy.1.B         19.048    0.301  0.098   2.400 X-ray           0.020 HHblits     
 95b2f574b1a3b4002e78c4eefa7a5e0c99362e67  4q2n.1.A         23.810    0.301  0.098   2.000 X-ray           0.023 HHblits     
 2ed94c27b10a3a126a577b2d1342aa5e55258888  4q2n.1.B         23.810    0.301  0.098   2.000 X-ray           0.025 HHblits     
 c6bb309f45fc0ce752369a071f6412fdeae2a27d  4q2n.2.A         23.810    0.301  0.098   2.000 X-ray           0.023 HHblits     
 028ea40b33cddb8355fef5fd0f247861b7439054  4q2n.2.B         23.810    0.301  0.098   2.000 X-ray           0.023 HHblits     
 fb16f55aa8d9d9d71e52d15648b4f66c1cad036e  4q2n.3.A         23.810    0.301  0.098   2.000 X-ray           0.024 HHblits     
 153929591308cf2dc6edbd4b4037ba96be407ee1  1v5q.1.A         27.869    0.326  0.095   NA    NMR             0.023 HHblits     
 761815ec5ca3827c66f75ab5a82baa8009855141  3k1r.1.A         22.951    0.326  0.095   2.300 X-ray           0.026 HHblits     
 08c1f5d7563fa80fe5a50293f5f4afef90ce62cc  3soe.1.A         22.951    0.326  0.095   1.600 X-ray           0.024 HHblits     
 76603ccd25b21851eb44f6be72acb8b2234242eb  3axa.1.A         26.230    0.326  0.095   2.780 X-ray           0.022 HHblits     
 84498f373500a09e03c0739ba55a7167a887a5c4  2krg.1.A         34.483    0.364  0.090   NA    NMR             0.024 HHblits     
 4a15dc8172c03737809de80f61515c31b5bbd192  4lmm.1.A         28.333    0.338  0.094   1.100 X-ray           0.026 HHblits     
 eea58a1a36ab7e22deaa9f8d9bf14663803d97cd  4n6x.1.A         28.333    0.338  0.094   1.051 X-ray           0.035 HHblits     
 a65598950bd91fd2bf6311be8bc84c0a136411c6  1x5n.1.A         21.311    0.325  0.095   NA    NMR             0.023 HHblits     
 95a5511bd68faeeaefdf95508532a55726423220  4q2q.1.A         20.968    0.312  0.097   1.450 X-ray           0.028 HHblits     
 2d5f1b7b7a5a363b33c8b7660ec7d6da8f7846d6  5oak.1.A         19.355    0.312  0.097   1.500 X-ray           0.026 HHblits     
 d689bfd5bbbc0f70fca71ab2abbfab63455351fe  7rm8.1.A         22.581    0.312  0.097   NA    NMR             0.022 HHblits     
 68b361e61768f525323594efdb7f52eec090449f  1i92.1.A         26.667    0.337  0.094   1.700 X-ray           0.034 HHblits     
 48e913775e6927cd11e9245e66ca112fc9b85586  6qjk.1.A         21.311    0.323  0.095   1.046 X-ray           0.022 HHblits     
 deb0a8a0179c3b52efb467db84120207e7a2367a  3i4w.1.A         21.311    0.323  0.095   1.350 X-ray           0.022 HHblits     
 c297217917cda9d8487c5355a66886b431afc8ba  8ah8.1.A         21.311    0.323  0.095   1.500 X-ray           0.023 HHblits     
 59a996dd20c0d745525466fdf7c72cc62612245f  2kbs.1.A         21.311    0.323  0.095   NA    NMR             0.024 HHblits     
 30d85d5e1da3d19df416eeed1c4dbc632c3d3174  6qji.1.A         21.311    0.323  0.095   1.500 X-ray           0.022 HHblits     
 55cbbe9548aeec438529dab2d02c0b6d3cf53a92  6qji.4.A         21.311    0.323  0.095   1.500 X-ray           0.022 HHblits     
 ddec332b69d76f6b57f59ebd5a8af2ce6ffc3606  6qji.6.A         21.311    0.323  0.095   1.500 X-ray           0.022 HHblits     
 4a251cb3e4d81af078a88bd16c2ad14eebe5b658  3k82.1.A         21.311    0.323  0.095   1.400 X-ray           0.021 HHblits     
 37a23790cc230eb25f0327563137f73dde21b141  6qjf.1.A         21.311    0.323  0.095   1.500 X-ray           0.022 HHblits     
 a2888b259736bf3120a7fc6e71f155a489e1511d  6qjf.2.A         21.311    0.323  0.095   1.500 X-ray           0.022 HHblits     
 d50b5a62998d624c2aa95661923ca41c4344d3c3  6qjf.3.A         21.311    0.323  0.095   1.500 X-ray           0.024 HHblits     
 95b35ec0e1acb20f928e9e3d21c5e6016c3b70e6  6qjf.4.A         21.311    0.323  0.095   1.500 X-ray           0.022 HHblits     
 6f947c3cabc8b7e73e2cf917331a3c0563067e39  6qjg.3.A         21.311    0.323  0.095   2.003 X-ray           0.025 HHblits     
 8ff4b203c9774450c7d420d10019c3ccbb9166c5  6qjg.1.A         21.311    0.323  0.095   2.003 X-ray           0.023 HHblits     
 3bc69f9e59c2153a1c5908ae70a829c271a36d39  6qjg.4.A         21.311    0.323  0.095   2.003 X-ray           0.023 HHblits     
 0ad2cd682895840d9e3ccdd05915a530d67efb96  6qjg.2.A         21.311    0.323  0.095   2.003 X-ray           0.022 HHblits     
 b929e930aa3e6d97100f8b2cddea09c5d8caf397  6qjf.1.A         21.311    0.323  0.095   1.500 X-ray           0.022 HHblits     
 7da5eca297c57d305c80d0815ac2937a233e5c86  6qjf.2.A         21.311    0.323  0.095   1.500 X-ray           0.022 HHblits     
 42345480d19f4fe88be27d977d4cf4cf1fa47c72  6qjf.3.A         21.311    0.323  0.095   1.500 X-ray           0.023 HHblits     
 66fd509d234dededc8a6b0c1452dddc11edb1651  6qjf.4.A         21.311    0.323  0.095   1.500 X-ray           0.022 HHblits     
 c29c6e4b1b53d4f821bba215b7dd84a7f5004228  6qjg.3.A         21.311    0.323  0.095   2.003 X-ray           0.024 HHblits     
 c4199da5a3e6a979870bb32f2fd7c996258f9b1c  6qjg.1.A         21.311    0.323  0.095   2.003 X-ray           0.022 HHblits     
 843134a59e1f9302068d77d399e4683a80031b41  6qjg.4.A         21.311    0.323  0.095   2.003 X-ray           0.022 HHblits     
 3d6adfcdcca6f84924aff7cdc07704eebf253d7f  6qjg.2.A         21.311    0.323  0.095   2.003 X-ray           0.021 HHblits     
 bc05a999006fcf8ad0f5e64f5708822a6697b00f  3k82.1.A         21.311    0.323  0.095   1.400 X-ray           0.022 HHblits     
 c6bc88421a8a69e7fd26ec45d0ebd16868585cc1  3pdv.1.A         22.951    0.323  0.095   2.200 X-ray           0.029 HHblits     
 7ef36ec40e37a36eb7d71ed7fb116125ce50eb73  2o2t.1.A         24.590    0.323  0.095   2.700 X-ray           0.024 HHblits     
 3112f17b53fbfe9de05d7f7fff314a6b632911b8  3cby.1.A         21.311    0.323  0.095   1.500 X-ray           0.027 HHblits     
 c16682b5613cf959acc173f5558c090ffea34405  3cby.1.B         21.311    0.323  0.095   1.500 X-ray           0.026 HHblits     
 aa40cf8d49d706c45e3e1aa3dd7d22606e99a390  3khf.1.A         26.230    0.323  0.095   1.200 X-ray           0.024 HHblits     
 66768466c810ea28d1ff95a21f83c8b851ee269d  3khf.2.A         26.230    0.323  0.095   1.200 X-ray           0.024 HHblits     
 a9651a9d57d69c66d780a35c478de794f6f47210  3khf.1.A         26.230    0.323  0.095   1.200 X-ray           0.024 HHblits     
 560d0c2ba4d09929333e107d69d02a05c52a965c  3khf.2.A         26.230    0.323  0.095   1.200 X-ray           0.024 HHblits     
 d8af1a82a9d00d02268b861401f2e14c76e549e3  3r0h.1.A         20.968    0.311  0.097   2.600 X-ray           0.025 HHblits     
 2356a5905039282e6d8a49d38552afba5e95c93b  3r0h.7.A         20.968    0.311  0.097   2.600 X-ray           0.025 HHblits     
 ec4aae37a4b7289d9eec1d14a11835699be0b7d8  7qtu.1.A         33.898    0.349  0.092   2.840 X-ray           0.024 HHblits     
 978cee1627ac3ed03583768a3187acdfb24e7c60  7qtu.2.A         33.898    0.349  0.092   2.840 X-ray           0.026 HHblits     
 53d8fa321291cd20d140209b6cd9413c56b6ed49  7qtu.3.A         33.898    0.349  0.092   2.840 X-ray           0.024 HHblits     
 4ea4f26e20d262a44de07571a9ae5add2e52c3d5  7qtu.4.A         33.898    0.349  0.092   2.840 X-ray           0.025 HHblits     
 5450ce1cdaf8c9d728ee55d1a093ede94a8576c5  4q3h.1.A         30.508    0.349  0.092   1.443 X-ray           0.029 HHblits     
 6cd6cc5bef7c59f29ce3c17ff95d7bb300a673b1  4q3h.2.A         30.508    0.349  0.092   1.443 X-ray           0.029 HHblits     
 687f34657331dbc13cb41a7c2a36e08374aedcf0  2ozf.1.A         30.508    0.349  0.092   1.500 X-ray           0.028 HHblits     
 b7ee453bdeceecf295942b5da596d6f2c940482f  2jxo.1.A         30.508    0.349  0.092   NA    NMR             0.024 HHblits     
 429dc3b1c3515db41a11acbd0abf37ec47b4024b  2jxo.1.A         30.508    0.349  0.092   NA    NMR             0.024 HHblits     
 ea44c429ae5264e8576effb981b686e1e81ac0e5  3shu.1.A         20.968    0.310  0.097   2.750 X-ray           0.026 HHblits     
 35a82b9bea47ad020b5c95fd0ae58de7af20a497  3shw.1.A         20.968    0.310  0.097   2.900 X-ray           0.028 HHblits     
 5a2f38af1e6e37f68077d07edf6670bfc674a01c  3tsw.1.A         20.968    0.310  0.097   2.847 X-ray           0.027 HHblits     
 67c3c063dfef52c845f289a4198265056c3631c1  3tsw.2.A         20.968    0.310  0.097   2.847 X-ray           0.028 HHblits     
 cb835bc9e4ac08fc8787451f3d17ea1197490f1a  3tsw.3.A         20.968    0.310  0.097   2.847 X-ray           0.027 HHblits     
 6fb6274763548a57a64bf091f15aee31a51efe47  3tsw.4.A         20.968    0.310  0.097   2.847 X-ray           0.027 HHblits     
 350c11652ddd4c4821e23d95c0ac5a82842c8411  3tsz.1.A         20.968    0.310  0.097   2.502 X-ray           0.028 HHblits     
 3b052983915548a634c6be532749ac7264772415  5e6p.1.B         30.508    0.348  0.092   3.215 X-ray           0.023 HHblits     
 303b7e84f2b6dd54a43e398b4d24b1e18c3b222e  1v5l.1.A         33.333    0.333  0.094   NA    NMR             0.023 HHblits     
 01711b79125531cd1509fad078da0a667d2eedaa  2koj.1.A         26.667    0.333  0.094   NA    NMR             0.024 HHblits     
 e0db6f4eb6291e8f327940ae02ff7b896fad9123  2kom.1.A         26.667    0.333  0.094   NA    NMR             0.024 HHblits     
 dc6e628ab0190e389baa6412b15dc6d766ca6b89  3ps4.1.A         24.194    0.308  0.097   1.850 X-ray           0.024 HHblits     
 dca25f4709222f95690caf16e20d4034c5c87dea  3ps4.1.B         24.194    0.308  0.097   1.850 X-ray           0.023 HHblits     
 cf2bd3c2871bf331e901faa85d1b5d4078dc79df  3ps4.2.A         24.194    0.308  0.097   1.850 X-ray           0.024 HHblits     
 db8c5926eff7ce34b51c7e593f4f08c845361fb6  3ps4.2.B         24.194    0.308  0.097   1.850 X-ray           0.025 HHblits     
 179f96a91b0cbcfbc0bcae63ed07d0bb1e6c22df  3ps4.1.A         24.194    0.308  0.097   1.850 X-ray           0.023 HHblits     
 98b1750ddb9538ba889f291f879df3449250941f  3ps4.1.B         24.194    0.308  0.097   1.850 X-ray           0.023 HHblits     
 813bb5c802a58d85ee6e5cc52bbddacb7580c264  3ps4.2.A         24.194    0.308  0.097   1.850 X-ray           0.023 HHblits     
 45bda52b663e89a8d664ecf5a3eeb5b8585eaa66  3ps4.2.B         24.194    0.308  0.097   1.850 X-ray           0.023 HHblits     
 3d45778f5930163cd5a15e4abe0eb5c669ca0433  2g2l.1.A         24.194    0.308  0.097   2.350 X-ray           0.024 HHblits     
 00668b0884b5a167a82588f871a9617e999ad062  2w7r.1.A         20.968    0.308  0.097   1.600 X-ray           0.026 HHblits     
 045b92517ca748f3e003fb3dd4683aad5379fe34  2w7r.1.B         20.968    0.308  0.097   1.600 X-ray           0.024 HHblits     
 b2aca69d4bbb6961e029b3afd17c3f021f73c25c  1i92.1.A         27.869    0.320  0.095   1.700 X-ray           0.026 HHblits     
 a839fc8df2c1094bd5d682d7154bed00545c225f  5w72.1.A         21.311    0.320  0.095   NA    NMR             0.020 HHblits     
 c449f2791fe8e6e3c1fb5ecec0d2e5d1d8e7679c  3ngh.1.A         28.814    0.346  0.092   1.800 X-ray           0.031 HHblits     
 1693b06a6603d829bb995d337d65874196e11e9a  3ngh.1.A         28.814    0.346  0.092   1.800 X-ray           0.030 HHblits     
 e69c3839bdb4efd867b7d0bfbee890ce2777bfe8  3tsw.1.A         20.635    0.294  0.098   2.847 X-ray           0.027 HHblits     
 28ab8ccea0fa156642b701781c1ed1dae642ade0  3tsw.2.A         20.635    0.294  0.098   2.847 X-ray           0.028 HHblits     
 d890e207caae14352b0ab2f0ceddfecd70d5c811  3tsw.3.A         20.635    0.294  0.098   2.847 X-ray           0.028 HHblits     
 b771ad97923c41d5cc857abd737e26afcafcb215  3tsw.4.A         20.635    0.294  0.098   2.847 X-ray           0.027 HHblits     
 67d3ff9d2c3fb6cdd57cb2c2929671f3d931a6eb  3tsz.1.A         20.635    0.294  0.098   2.502 X-ray           0.029 HHblits     
 30e5a3b747d2ccbb0bf8a73f1f4aa9aab00278c8  7qct.1.A         22.951    0.319  0.095   3.197 X-ray           0.027 HHblits     
 a692bdaa3f43efcc8688ee0ca0310fd6b6fb9db3  7qct.2.A         22.951    0.319  0.095   3.197 X-ray           0.027 HHblits     
 484a54758f92092b1ff8404915b9e62cb6657797  3k1r.1.A         21.311    0.319  0.095   2.300 X-ray           0.027 HHblits     
 03224fb00967111e5602a6fcd569d298d9ca7138  6mye.1.A         30.508    0.345  0.092   1.100 X-ray           0.024 HHblits     
 6a81d7addc4063b322a453359a8f17a289768fc4  6myf.1.A         30.508    0.345  0.092   1.600 X-ray           0.023 HHblits     
 0cf188b749559e1ed9dff4591206c440f8ce3d91  1x5q.1.A         30.508    0.345  0.092   NA    NMR             0.023 HHblits     
 957fbaa55cf1912d8318907e77f57ecafc98458e  6ms1.1.A         30.508    0.345  0.092   1.350 X-ray           0.024 HHblits     
 c8018c0523137e3b738e903f60e6b7be357df03f  6ms1.2.A         30.508    0.345  0.092   1.350 X-ray           0.024 HHblits     
 b9a1f9581799bac3b6f10073af0147b2e91c1a97  6mye.1.A         30.508    0.345  0.092   1.100 X-ray           0.023 HHblits     
 e05fc6854ecdc671a34009df33c871bb81bdbb36  6myf.1.A         30.508    0.345  0.092   1.600 X-ray           0.023 HHblits     
 8956dd335a071e0473e004837c2aa0600b0a5590  2dlu.1.A         25.424    0.345  0.092   NA    NMR             0.025 HHblits     
 81ca3a1441fa8e80740a30b493c4eb124ce560bf  7mfw.1.A         30.508    0.345  0.092   2.104 X-ray           0.020 HHblits     
 cca5e97f4e72d57ae9ba3ea2ecb808a043db2119  7mfw.1.B         30.508    0.345  0.092   2.104 X-ray           0.021 HHblits     
 0af07c167afaef9d281938eda43f6d9b1867fe6f  2ogp.1.A         26.667    0.331  0.094   NA    NMR             0.024 HHblits     
 74867e1658b4c2e1ef92fde5a0013aceb29f8983  1ueq.1.A         25.000    0.331  0.094   NA    NMR             0.025 HHblits     
 0954601bd4a78708d9f625e2f75a1ff0773d3728  6bxg.1.A         30.000    0.331  0.094   1.450 X-ray           0.027 HHblits     
 13088387a0d97a166e69b5aa4c6a6fc38cbe9611  6bxg.1.A         30.000    0.331  0.094   1.450 X-ray           0.026 HHblits     
 50916d5d2be97e807d29a5ff1fe4435f2cce7734  2eej.1.A         28.333    0.330  0.094   NA    NMR             0.022 HHblits     
 2e6f927fd985a5ebd882bdef71b69a2a4354bcaa  1b8q.1.A         21.667    0.330  0.094   NA    NMR             0.018 HHblits     
 39548e79e00b54d6691a774735b79159b71fb697  5f3x.1.A         23.333    0.330  0.094   2.649 X-ray           0.027 HHblits     
 f906131d8f713eac94f9c2b14d8a82b46d43cedb  5f3x.1.A         23.333    0.330  0.094   2.649 X-ray           0.026 HHblits     
 73338f3c7c59ba33a5bee147c5ed3138332fd193  7qcr.1.A         26.667    0.330  0.094   2.280 X-ray           0.021 HHblits     
 edd5f2ad65b25f4a24f4789795d2dad9e9a854a3  7qcr.1.B         26.667    0.330  0.094   2.280 X-ray           0.022 HHblits     
 086e0d6dc34538c83f47970dbc81331f930d4ec6  3pdv.1.A         20.968    0.304  0.097   2.200 X-ray           0.024 HHblits     
 79c591dc78c5c46b476b22d004ad25f9621c9284  2eno.1.A         26.230    0.317  0.095   NA    NMR             0.020 HHblits     
 feee8444eff421c839f82194118b58acb23b5c56  4f8k.1.A         28.814    0.342  0.092   1.700 X-ray           0.032 HHblits     
 4ff48ea7884b21fd90bbc8118563e401d55800f5  2pkt.1.A         17.460    0.291  0.098   1.500 X-ray           0.024 HHblits     
 932f0fa5a4395e8236f53978c292c22e21340ff7  1p1e.1.A         28.333    0.329  0.094   NA    NMR             0.025 HHblits     
 0baa4cada1df6996f1f4d1c6aa0ab225c9f9f9e8  5wou.1.A         30.000    0.329  0.094   1.550 X-ray           0.023 HHblits     
 ed1307b42a1f0334aaf1596eb5e2e268b0bb9c00  2d8i.1.A         17.742    0.303  0.097   NA    NMR             0.021 HHblits     
 9826edec5017016d7d54af14e05de5b01fadf1eb  5v6b.1.A         21.311    0.316  0.095   1.900 X-ray           0.024 HHblits     
 8877be44c5ba530a7181e8f7ef59b30648ceeeb2  5v6b.1.B         21.311    0.316  0.095   1.900 X-ray           0.024 HHblits     
 dae30c3305a93b52552578cba4f77da88b2db294  2jik.1.A         26.230    0.316  0.095   1.350 X-ray           0.022 HHblits     
 be1dc00c18f22ea0f135f41fc4f9fe0885e7b24c  2jik.2.A         26.230    0.316  0.095   1.350 X-ray           0.022 HHblits     
 469b567fb3cea5fa5b08959668117b43708c6f0a  7qto.1.A         25.862    0.355  0.090   3.500 X-ray           0.029 HHblits     
 084881736b86795cfc5bb3f6b5d0c71e46d9e1a3  7qto.2.A         25.862    0.355  0.090   3.500 X-ray           0.030 HHblits     
 212d8e820af5f757402860178b6c1960ce7e266d  7qtp.1.A         25.862    0.355  0.090   1.900 X-ray           0.031 HHblits     
 2cfce70758a93128e5b5c1ac7df22c907e89a760  7qrs.1.A         25.862    0.355  0.090   1.770 X-ray           0.031 HHblits     
 6529de3783281e157bd58bb586937e005f76c3ed  7qrs.2.A         25.862    0.355  0.090   1.770 X-ray           0.030 HHblits     
 fc90a361cb78c519242f2e04ff990387215d6e03  7rm8.1.A         31.034    0.355  0.090   NA    NMR             0.023 HHblits     
 753655364b0886bbaabea6e80732f16c4a600f94  4q2p.1.A         35.088    0.368  0.089   2.050 X-ray           0.025 HHblits     
 e1348655202bc463d3d0832a5534af2e567ceaeb  4q2p.1.B         35.088    0.368  0.089   2.050 X-ray           0.025 HHblits     
 90b89be3c7c925c6af1b046396785afb318e8ebb  4q2p.1.C         35.088    0.368  0.089   2.050 X-ray           0.024 HHblits     
 5344365cdeb40e9a586c857c849cafc8f2edbe17  2krg.1.A         35.088    0.368  0.089   NA    NMR             0.023 HHblits     
 2597d0699ba54497d1980bec0406ef6283e88d97  4e3b.1.A         28.814    0.341  0.092   1.500 X-ray           0.033 HHblits     
 6db079d1923f319b6df5be7e8e2a889c3c822a7f  4nnl.1.A         28.814    0.341  0.092   1.500 X-ray           0.033 HHblits     
 7bd76b319539e3734dfa4aa586edcd019f0a76cc  3dj3.1.A         28.814    0.341  0.092   2.400 X-ray           0.028 HHblits     
 12feeacb391127be080895a6d0f456b5d7a6894f  3dj3.4.A         28.814    0.341  0.092   2.400 X-ray           0.028 HHblits     
 5f2bc029453c3c2c682326acd6b6e552d3b039af  3sfj.1.A         28.814    0.341  0.092   1.240 X-ray           0.032 HHblits     
 a663483c62e553b6bbcd8d41a5660289ac1e5810  3dj3.1.A         28.814    0.341  0.092   2.400 X-ray           0.027 HHblits     
 907602ae452f2ce2abbe41e59fe8d5ed11710f66  3dj3.4.A         28.814    0.341  0.092   2.400 X-ray           0.027 HHblits     
 48a3e7cf946ea0f33df7b50c1575e9d2337562d5  3axa.1.A         26.667    0.328  0.094   2.780 X-ray           0.021 HHblits     
 7673192f882f25f2d6df1ff47fb37d17cbfe9f18  3cc0.1.B         21.667    0.328  0.094   1.750 X-ray           0.026 HHblits     
 49b5b7d44726fd9d0301bd3f877ad381878ddff2  3cc0.1.A         21.667    0.328  0.094   1.750 X-ray           0.025 HHblits     
 7d1b036d2c758945fcbff19fc567b3cf28267eae  2iwn.1.A         22.951    0.315  0.095   1.350 X-ray           0.022 HHblits     
 ae66ac96eac807bc43c6e1c509ba4dced445f2e3  2he2.1.A         19.672    0.315  0.095   1.500 X-ray           0.021 HHblits     
 83ac82ded6ac377d75cee5b7320d29028f5536d4  6xa8.1.A         29.310    0.354  0.090   2.200 X-ray           0.028 HHblits     
 3864da5df2edf2555b03003ea8074ae87b7de063  5vwk.3.A         29.310    0.354  0.090   2.350 X-ray           0.028 HHblits     
 25fef1ffc2e6360d0fba21d1fc3e74020f1d3473  5vwk.4.A         29.310    0.354  0.090   2.350 X-ray           0.028 HHblits     
 d9d28116c0e51026ffc5643888e5dce4ed8766e3  5vwk.1.A         29.310    0.354  0.090   2.350 X-ray           0.028 HHblits     
 08ce075f573f08123ec5d6fbec5e6c8d4b185332  5vwk.2.A         29.310    0.354  0.090   2.350 X-ray           0.028 HHblits     
 bb13bb9b667d3059bbdc6bd7fbdedf4a0e825234  7qs9.1.A         29.310    0.354  0.090   1.800 X-ray           0.028 HHblits     
 7c1975546f0c933459e89d26f5bf732773cd4c18  7qs9.2.A         29.310    0.354  0.090   1.800 X-ray           0.028 HHblits     
 b5d7c6338e589a84f25d8a66f160f42fdbd2e10e  2ozf.1.A         31.034    0.354  0.090   1.500 X-ray           0.029 HHblits     
 13c262b66e286cba332debfb61947d65e0ce1a35  6esp.1.A         25.862    0.354  0.090   NA    NMR             0.019 HHblits     
 6c37b92e15380ebfccd036bac0b65f6f4c173bce  2yub.1.A         25.424    0.340  0.092   NA    NMR             0.024 HHblits     
 8f7025224cc3c638e430e825f26ba4cd3c6221ee  2eeh.1.A         28.814    0.340  0.092   NA    NMR             0.023 HHblits     
 656911b92518a4210bc5d4f36c38e0e365fd74d4  2eeh.1.A         28.814    0.340  0.092   NA    NMR             0.024 HHblits     
 ca373369d1281035ce208c2c188a61da350a69e7  1i92.1.A         27.119    0.340  0.092   1.700 X-ray           0.037 HHblits     
 9f9278c356f752dbdf8a64a8e4e64be9ddf0def9  1uez.1.A         26.667    0.327  0.094   NA    NMR             0.022 HHblits     
 959355affe4bcf7dbdc223122646c3df4d696e49  3cbx.1.A         21.667    0.327  0.094   1.700 X-ray           0.026 HHblits     
 7605ffa494dc54982a7f599e6fac1caca64c59a0  3cbx.1.B         21.667    0.327  0.094   1.700 X-ray           0.025 HHblits     
 4fc394bd5a77f00314196027e408036896849bac  1um1.1.A         26.667    0.327  0.094   NA    NMR             0.024 HHblits     
 ba463e781266bf157b47b2775e50fb3b9dbc59ab  3qjn.1.A         27.869    0.314  0.095   2.710 X-ray           0.023 HHblits     
 c07562a3d9135fc720b0c6218a66e4fdea11c5c1  3qjm.2.A         27.869    0.314  0.095   2.311 X-ray           0.023 HHblits     
 5bf6574079b2b8b0f6559a66b39fce87d4c73011  4q2q.1.A         21.311    0.314  0.095   1.450 X-ray           0.026 HHblits     
 dd5e861a5e1f164492edfc6932a9e8962c48cb2f  5e21.1.A         22.951    0.314  0.095   1.011 X-ray           0.022 HHblits     
 89084a84a7d1a2005a9d505b0c015932ebd0b043  5e22.1.A         22.951    0.314  0.095   1.797 X-ray           0.023 HHblits     
 f838553f4f1a73e41970ab40dac90e5941bfc120  5oak.1.A         18.033    0.314  0.095   1.500 X-ray           0.026 HHblits     
 8c2f63261402866b2a5f76c386656f8dc07642c9  5oak.1.A         19.672    0.314  0.095   1.500 X-ray           0.025 HHblits     
 22ae3a2927257abb6f9a89cd8a0ae15d5474bc21  1wf7.1.A         14.062    0.276  0.100   NA    NMR             0.015 HHblits     
 3e8747a0f642d3a2d55fa6daafe5671002322bf8  4q3h.1.A         31.034    0.353  0.090   1.443 X-ray           0.029 HHblits     
 dffd1393c624fdb0fd1848f70688f9160c2a4847  4q3h.2.A         31.034    0.353  0.090   1.443 X-ray           0.029 HHblits     
 2bc9395c9e8ad1c3edf7412f40f88ee53cba68c5  6g8w.1.A         25.424    0.339  0.092   2.120 X-ray           0.022 HHblits     
 a6a9fc31afcd56a78419a3560cc377c4b96212f8  6g8w.1.B         25.424    0.339  0.092   2.120 X-ray           0.024 HHblits     
 05b23b848d2e9dfe1b10926dafcffe174e8f12b8  6g8w.1.A         25.424    0.339  0.092   2.120 X-ray           0.022 HHblits     
 db8d840e8c0f1b67333c139deb74bfa0998085e6  6g8w.1.B         25.424    0.339  0.092   2.120 X-ray           0.023 HHblits     
 e91941fcd5a8dd0d7d336f716fd14e02306dcca8  1q7x.1.A         30.508    0.339  0.092   NA    NMR             0.016 HHblits     
 6ae311c922b0292431f38aede0016e382ba558ac  3khf.1.A         21.667    0.326  0.094   1.200 X-ray           0.026 HHblits     
 9cc7d5fed9f26e453142b1504830635ba77523d5  3khf.2.A         21.667    0.326  0.094   1.200 X-ray           0.025 HHblits     
 a56441b7665172239b09edfa6dd9ee12f976fb66  3khf.1.A         21.667    0.326  0.094   1.200 X-ray           0.026 HHblits     
 aa71485f05f3575df0fe366b71001bd8b302b33d  3khf.2.A         21.667    0.326  0.094   1.200 X-ray           0.025 HHblits     
 de595b0c6655a50e07c40063d140138213742532  1mc7.1.A         21.667    0.326  0.094   NA    NMR             0.016 HHblits     
 b27f909dfe5b8c68fc941cd45a0c720f2ccf8593  2eaq.1.A         21.311    0.313  0.095   1.460 X-ray           0.027 HHblits     
 c8d10015a3ddd181815c26db5918e2fc69473b42  3shw.1.A         21.311    0.313  0.095   2.900 X-ray           0.027 HHblits     
 b46c86b3e121805aa0fd9e7db1242a9843b0ce86  5e6p.1.B         32.759    0.352  0.090   3.215 X-ray           0.021 HHblits     
 03de664881732d702598a0ba954e5586c4043971  2dls.1.A         32.759    0.352  0.090   NA    NMR             0.023 HHblits     
 6ed507d09b1ee79764f771d6b64be9a21600d1d7  1gq5.1.A         27.119    0.338  0.092   2.200 X-ray           0.032 HHblits     
 68f795fd5da6dd94c2cc16aca8a2fa6db419b747  2awu.1.A         24.590    0.311  0.095   2.440 X-ray           0.023 HHblits     
 714cae08dc411319234b80c680a01f08d840a897  2awu.2.A         24.590    0.311  0.095   2.440 X-ray           0.022 HHblits     
 5d893f5a54aadeb2d0ec1421320aef20a3411b4a  3cc0.1.B         21.311    0.311  0.095   1.750 X-ray           0.026 HHblits     
 63ec8fd44fe99052b4990b79b811e209396e347b  3cc0.1.A         21.311    0.311  0.095   1.750 X-ray           0.025 HHblits     
 5fdab543107cfeae9802aa48186a85d7708e2bcc  6xa8.1.A         25.862    0.351  0.090   2.200 X-ray           0.031 HHblits     
 cf5e1bb0f4f8df0dfeb17d231988841e2f262a01  5vwk.3.A         25.862    0.351  0.090   2.350 X-ray           0.031 HHblits     
 a8fec7cf2583c8cad2c26d4f0a83596e6caf6b5d  5vwk.4.A         25.862    0.351  0.090   2.350 X-ray           0.031 HHblits     
 fa79da4a09207075aa76a2e9f398e5edb9a377ce  5vwk.1.A         25.862    0.351  0.090   2.350 X-ray           0.032 HHblits     
 6a390cf6ad5d84a08ad2f0eed97e6aeb5a528e4b  5vwk.2.A         25.862    0.351  0.090   2.350 X-ray           0.032 HHblits     
 27b8fbf97ae03c224b848bb5c6e18e4f4ac5bf80  7qs9.1.A         25.862    0.351  0.090   1.800 X-ray           0.033 HHblits     
 5c1a6ce342b33d04ecdb86f9c7cbde7dc2da0df4  7qs9.2.A         25.862    0.351  0.090   1.800 X-ray           0.034 HHblits     
 eadde9f8a22749748f699e4f4717e6c472c52c50  6xa8.1.A         25.862    0.351  0.090   2.200 X-ray           0.030 HHblits     
 bffd3d952ae9427ac59deb55b694d3b8ae0e5a1b  5vwk.3.A         25.862    0.351  0.090   2.350 X-ray           0.031 HHblits     
 6fc77430826f609de6413a6eb9e33a04a78e3ef0  5vwk.4.A         25.862    0.351  0.090   2.350 X-ray           0.031 HHblits     
 fb5f2f935cf5427aa31d179d39f859d1433baa8c  5vwk.1.A         25.862    0.351  0.090   2.350 X-ray           0.031 HHblits     
 f5f63b380053190ef2134c78cb83c54c2fbd89a5  5vwk.2.A         25.862    0.351  0.090   2.350 X-ray           0.032 HHblits     
 d1a53d53129c7be82e22447c6d83a14a6f80fab7  7qs9.1.A         25.862    0.351  0.090   1.800 X-ray           0.034 HHblits     
 d79b93d0123f742c3e8867171280f0c0b9429536  7qs9.2.A         25.862    0.351  0.090   1.800 X-ray           0.034 HHblits     
 0a7bc5dc7c6c39943ac47902eb1468196488a613  5e21.1.A         31.034    0.351  0.090   1.011 X-ray           0.027 HHblits     
 17cae27cee60e48b06313acf7de979f602fbd145  5e22.1.A         31.034    0.351  0.090   1.797 X-ray           0.026 HHblits     
 40b828d293ace40090847fc27b1ee1e3e92c5639  7qtu.1.A         30.508    0.337  0.092   2.840 X-ray           0.025 HHblits     
 c837776dae61b48c0fe21ed6b4935e68ac606de9  7qtu.2.A         30.508    0.337  0.092   2.840 X-ray           0.026 HHblits     
 f4766b592d0cd8cafff6a268b7f1aaa46e53dc4a  7qtu.3.A         30.508    0.337  0.092   2.840 X-ray           0.025 HHblits     
 223bd56350eb56cbe30a3aeee562cef12ebce73f  7qtu.4.A         30.508    0.337  0.092   2.840 X-ray           0.025 HHblits     
 99efb3806f08438c6af5a1b20d3cc9682f5f2242  7qs8.1.A         30.508    0.337  0.092   1.850 X-ray           0.024 HHblits     
 787f8208662f62276a84e21598b3f1181633413b  7qs8.2.A         30.508    0.337  0.092   1.850 X-ray           0.025 HHblits     
 726e712fb5482acbc9cfa777e83d4cae6f98eae4  2kom.1.A         27.119    0.337  0.092   NA    NMR             0.023 HHblits     
 d6e18b7f9974f66010eb5d30e896b8316541456c  2daz.1.A         20.339    0.337  0.092   NA    NMR             0.024 HHblits     
 1715aa3c1e92998c3d2b323a3dc7a262ac0ad4db  1ueq.1.A         28.814    0.337  0.092   NA    NMR             0.024 HHblits     
 17a40713fa2a5343955fa62a1832b05a3505359d  5n7d.1.A         28.814    0.337  0.092   2.300 X-ray           0.031 HHblits     
 cb6343ec36ebc8816e82407af4d7abb8147dff29  5n7d.2.A         28.814    0.337  0.092   2.300 X-ray           0.023 HHblits     
 a6532834882ca4f43101124e47c7017010bb7896  5n7f.2.A         28.814    0.337  0.092   2.300 X-ray           0.027 HHblits     
 350425f42152b9ed7db0e2120b7cdb6f1414df5e  6twu.2.A         28.814    0.337  0.092   2.400 X-ray           0.032 HHblits     
 02f4535d1acf207a9514ee10ec861f8ac5205fbf  6twy.1.A         28.814    0.337  0.092   2.300 X-ray           0.029 HHblits     
 65bd07f140cd210192fc6a4e3b0991f84a2f79c9  6nek.1.A         27.119    0.337  0.092   1.630 X-ray           0.026 HHblits     
 5d25dc7aaffff048f7ae9189c054efca69352291  2eaq.1.A         16.129    0.298  0.097   1.460 X-ray           0.027 HHblits     
 c2eb58e61a61b9d62eb9b958e81b3a72910c0378  2eaq.1.A         16.129    0.298  0.097   1.460 X-ray           0.025 HHblits     
 baa4f17ef7c6a1d78c92560d03aaf8deefbd40e8  8ah4.1.A         21.667    0.323  0.094   1.480 X-ray           0.024 HHblits     
 113680b73173490b46aa90657d91b0677a29e313  8ah5.1.A         21.667    0.323  0.094   1.250 X-ray           0.024 HHblits     
 67f683ff14d1cc261a0b06d88443619c032094a0  8ah7.1.A         21.667    0.323  0.094   1.250 X-ray           0.024 HHblits     
 61e1f687338ba68a684764b63a8f7f609df3ae41  2fe5.1.A         23.333    0.323  0.094   1.100 X-ray           0.023 HHblits     
 ffcaccbb7ae2c17917470a57663d35a6215fc7f9  2g2l.1.A         24.590    0.310  0.095   2.350 X-ray           0.023 HHblits     
 bfd46dcb306fd03ee72dded46eaafcf8c8fa39da  2aww.1.A         24.590    0.310  0.095   2.210 X-ray           0.023 HHblits     
 f1b9a4bb81ffd273fb3a5a74c8c33184c5cc1a28  2dls.1.A         31.034    0.349  0.090   NA    NMR             0.022 HHblits     
 af23e4f29be6a7ffed234571450f0d222ae5f9df  1g9o.1.A         27.119    0.336  0.092   1.500 X-ray           0.028 HHblits     
 639eb958b82a09542d3e3d0097600de93b996617  2q3g.1.A         28.814    0.336  0.092   1.110 X-ray           0.023 HHblits     
 d4bdbb9cc848ad8a3a6f7d8f7017cef95f9abc99  2q3g.1.A         28.814    0.336  0.092   1.110 X-ray           0.023 HHblits     
 d5d81c436569958d0e4b75691582976be0b76ddc  1vb7.1.A         25.424    0.336  0.092   NA    NMR             0.022 HHblits     
 d85dca0e1f6fba1cb4228bc2c6d7b0470cfee63e  1xz9.1.A         25.424    0.336  0.092   NA    NMR             0.027 HHblits     
 105dcf57233ae59e6c7d26a381fbdb94e2d38f58  2exg.1.A         25.424    0.336  0.092   NA    NMR             0.021 HHblits     
 6354a5acfd8f1d854a6c26a4b60ef2fd16a9daf5  1uit.1.A         22.581    0.297  0.097   NA    NMR             0.021 HHblits     
 e4bed3b53de84cdbffb27cdafca3504b3cea7077  2w7r.1.A         21.311    0.309  0.095   1.600 X-ray           0.025 HHblits     
 7a1f36fe4653e7d98ccb9f46705bde97719e7f02  2w7r.1.B         21.311    0.309  0.095   1.600 X-ray           0.024 HHblits     
 31adca99582267ad1bbf9bfb9d544a1b8f484c93  1wfv.1.A         22.951    0.309  0.095   NA    NMR             0.017 HHblits     
 f169c4b0edde3c7eae72468529663eb1ea1f23cc  3cc0.1.B         21.311    0.309  0.095   1.750 X-ray           0.026 HHblits     
 734469b5314d2cdabe24d7574cc7109cc4826361  3cc0.1.A         21.311    0.309  0.095   1.750 X-ray           0.025 HHblits     
 1312eabd6819e1ae4b6b4dfb12ac622f399cfd5d  2eei.1.A         31.034    0.348  0.090   NA    NMR             0.023 HHblits     
 af89bcf11d38eb61b49df1ee1f8a087fa42ffe2f  1v5q.1.A         12.698    0.284  0.098   NA    NMR             0.026 HHblits     
 c1cc989ae1fc3216787b05856f504202c45cf197  4jl7.1.A         27.119    0.334  0.092   1.160 X-ray           0.033 HHblits     
 fb09e590989709e837fd821d0ce6f69364226329  4jl7.1.A         27.119    0.334  0.092   1.160 X-ray           0.032 HHblits     
 0002140b32a783794fa0b7424d0d84aa34eb9dd7  1x5r.1.A         23.729    0.334  0.092   NA    NMR             0.025 HHblits     
 c1261f7bf4e148f643347c45fc4ea017e0935a79  2m0t.1.A         27.119    0.334  0.092   NA    NMR             0.030 HHblits     
 54fc232998cb10ca6ebdc8ba2828597164468b41  2m0u.1.A         27.119    0.334  0.092   NA    NMR             0.029 HHblits     
 eb3bfce320fe4f6f6a11c55e03c2a8b23e487d9a  1x5r.1.A         23.729    0.334  0.092   NA    NMR             0.024 HHblits     
 d01bf832b12b64989ed8a551f6d4275dd32bba91  2w7r.1.A         22.034    0.334  0.092   1.600 X-ray           0.029 HHblits     
 35feb64c3209f9295d48bf8463c4416079bf6947  2w7r.1.B         22.034    0.334  0.092   1.600 X-ray           0.029 HHblits     
 826fda471a5de434153ffcc30f8e38dc279fc34f  7r2m.1.A         27.119    0.334  0.092   2.400 X-ray           0.026 HHblits     
 649645747c404c2669fbbebab998295d83203b3f  7r2m.2.A         27.119    0.334  0.092   2.400 X-ray           0.026 HHblits     
 ac6dca02d9d27922426c3dfbd078c4599387ace2  7r2t.1.A         27.119    0.334  0.092   2.500 X-ray           0.025 HHblits     
 599906a9dd45109122c6525b7a091359a003281a  3tsw.1.A         20.968    0.296  0.097   2.847 X-ray           0.026 HHblits     
 d65183e45bdbe338feb95a39f444c9ba2d0192ef  3tsw.2.A         20.968    0.296  0.097   2.847 X-ray           0.026 HHblits     
 b69402e410e2133eda0f004d5061bc3395acd9d7  3tsw.3.A         20.968    0.296  0.097   2.847 X-ray           0.027 HHblits     
 1100671f4106cf600200d3ca8ec1ea4400d51e33  3tsw.4.A         20.968    0.296  0.097   2.847 X-ray           0.025 HHblits     
 64c89393f69f11bda103b4beaf73e09cee633105  3tsz.1.A         20.968    0.296  0.097   2.502 X-ray           0.027 HHblits     
 c32fde19e0e4942fd202a920d9bb4bd01e2bbaf7  3shu.1.A         20.968    0.296  0.097   2.750 X-ray           0.027 HHblits     
 02ca0ff3a6653f542aed9cf9c260b0802e715516  3shw.1.A         20.968    0.296  0.097   2.900 X-ray           0.028 HHblits     
 2016605c644b9ee56fa766db8b4947e82a8f8b96  3shw.1.A         20.968    0.296  0.097   2.900 X-ray           0.027 HHblits     
 7d70e873c87bf8b69f2ebe306a89ff00aa093a50  6vbb.1.A          7.937    0.283  0.098   2.600 X-ray           0.026 HHblits     
 f6c9a09b92deb2e15aca7ef249191ed2622b9c46  5e6p.1.B         31.034    0.347  0.090   3.215 X-ray           0.022 HHblits     
 e90374c2f4bf7b73c51f50a6f0df85c8a94473c7  2dls.1.A         31.034    0.347  0.090   NA    NMR             0.022 HHblits     
 2adad782a6c614ec1936f126988aac11a9538f3a  2dlu.1.A         25.862    0.347  0.090   NA    NMR             0.025 HHblits     
 c2ae400aac3d6858f90c8cbda30567f7a9e94b85  2kbs.1.A         19.355    0.295  0.097   NA    NMR             0.024 HHblits     
 7c8d1b8975f4b801c41f943e20cefade2c4a5322  5v6b.1.A         17.742    0.295  0.097   1.900 X-ray           0.028 HHblits     
 45723334f232350b0948750b0d16a1615938515e  5v6b.1.B         17.742    0.295  0.097   1.900 X-ray           0.028 HHblits     
 85183d1669735ef579ab4b7a94d6f951958efbee  5hfb.1.A         17.742    0.295  0.097   1.616 X-ray           0.021 HHblits     
 2661dce1503a4c488cdcbb7c49ee35223a74d262  5hf4.1.A         17.742    0.295  0.097   1.750 X-ray           0.021 HHblits     
 fbb8d3657128da8c088d0afa087d80b2b934b063  2qbw.1.A         25.424    0.333  0.092   1.800 X-ray           0.026 HHblits     
 86c0ce626d8d9a6bd61d8b1059bfee17e1e520f3  3ch8.1.A         25.424    0.333  0.092   1.900 X-ray           0.026 HHblits     
 dc120f2ca4ce30517f3442d603d1e07499ad35a3  3shu.1.A         21.311    0.307  0.095   2.750 X-ray           0.024 HHblits     
 98dea7175b8b97153b46812c88f2c709f9db01bb  1g9o.1.A         28.333    0.320  0.094   1.500 X-ray           0.028 HHblits     
 4aa625639b9e8ad561ff9770c4b2542dd3812b2c  5v6t.1.B         21.667    0.320  0.094   3.189 X-ray           0.024 HHblits     
 7f97e8760c0df00ddbab080d87416f9a2748ea3e  4lmm.1.A         28.333    0.320  0.094   1.100 X-ray           0.026 HHblits     
 b4e593ec47866a6440c167cddc8e197f2870496b  4n6x.1.A         28.333    0.320  0.094   1.051 X-ray           0.028 HHblits     
 16db28d69d933ca3a85d7830c401bf4c8aaa8d2b  6xa8.1.A         27.586    0.346  0.090   2.200 X-ray           0.029 HHblits     
 20fb5d2226931d7f50b0ac7a1d9b3684965a1033  5vwk.3.A         27.586    0.346  0.090   2.350 X-ray           0.029 HHblits     
 da8eeede0dd66cf793f38067f73a700bcfda6629  5vwk.4.A         27.586    0.346  0.090   2.350 X-ray           0.028 HHblits     
 589ad9b4226cc2e7bd9744995959cbd1baec9738  5vwk.1.A         27.586    0.346  0.090   2.350 X-ray           0.030 HHblits     
 aa1d847fd5d79db1c620e222ebf564cbd3f9caae  5vwk.2.A         27.586    0.346  0.090   2.350 X-ray           0.030 HHblits     
 987fe283b284692f7d786d972775ddd5ebff61cc  7qs9.1.A         27.586    0.346  0.090   1.800 X-ray           0.031 HHblits     
 c40c65802d536a9bfdb881dcab2ec7990ad226c3  7qs9.2.A         27.586    0.346  0.090   1.800 X-ray           0.030 HHblits     
 aef695650a84b98bc8f4167a95482a85c1c1f0ab  4f8k.1.A         29.310    0.346  0.090   1.700 X-ray           0.031 HHblits     
 3840bbb8cd828c410af642e59d3a300553e7cc98  2eeh.1.A         27.119    0.332  0.092   NA    NMR             0.023 HHblits     
 5f797d5316b53c29ce4a5e6e05242ea36d80ece9  2eeh.1.A         27.119    0.332  0.092   NA    NMR             0.023 HHblits     
 31482c1b8c3385ca11ac189b4ab5f5af71354c7a  7p73.1.A         27.119    0.332  0.092   1.850 X-ray           0.026 HHblits     
 7c3440084e61c54c00ef2a6e684e11a948d3f847  7p74.1.A         27.119    0.332  0.092   1.900 X-ray           0.026 HHblits     
 491fdf54b902512de05a238bb0f2d40c9fff4039  6g8t.1.A         19.672    0.306  0.095   2.670 X-ray           0.024 HHblits     
 7e2dde08a3e8947c3a8aad76e290c8b46c2bde98  5v6b.1.A         21.667    0.319  0.094   1.900 X-ray           0.027 HHblits     
 400c15535af29dc51aabd2623b9055df77d6346d  5v6b.1.B         21.667    0.319  0.094   1.900 X-ray           0.027 HHblits     
 29194ff99db9cb18f27e67b77862b0ab479ceacd  2daz.1.A         29.310    0.345  0.090   NA    NMR             0.024 HHblits     
 80d9bf8647aec19a031c8544493878df19e81a11  4r2z.1.A         23.729    0.331  0.092   1.700 X-ray           0.029 HHblits     
 b0afd34936fe759daa111dc76c557afedb037515  4r2z.1.A         23.729    0.331  0.092   1.700 X-ray           0.030 HHblits     
 626a38bc388a4f2af8bc60a1db8ef152b75e6394  1p1e.1.A         28.814    0.331  0.092   NA    NMR             0.026 HHblits     
 f3d515411acda3d3e97817daa89ffb4a2fa9c7f2  2m0t.1.A         25.424    0.331  0.092   NA    NMR             0.029 HHblits     
 4bc22e6cedb62208e3bdf44a751192ed8de7c46b  2m0u.1.A         25.424    0.331  0.092   NA    NMR             0.029 HHblits     
 53b05955e9e1f1855793ba8aa06c84d0216d02d4  1uez.1.A         27.119    0.331  0.092   NA    NMR             0.022 HHblits     
 e762b20bf76949565d00b810074fbef1f5ec6472  5wou.1.A         21.311    0.305  0.095   1.550 X-ray           0.024 HHblits     
 1bf46025cb027c45ac9ca7f5cb35fd508231c14a  6vbb.1.A         18.033    0.305  0.095   2.600 X-ray           0.028 HHblits     
 c89265bc1a68af164950c7eca39a1e8e64fed36c  5wou.1.A         21.311    0.305  0.095   1.550 X-ray           0.022 HHblits     
 f4e3d55c0ceb5beab3fc7536f079957181f694a5  2pa1.1.A         23.333    0.318  0.094   1.700 X-ray           0.026 HHblits     
 cf9554ce58ee828c974622ea211bcea1355dc135  1fc6.1.A         25.862    0.344  0.090   1.800 X-ray           0.036 HHblits     
 9d4ead4ad88e25f133a41ba5b2d511e6388bd62b  1fc6.1.A         25.862    0.344  0.090   1.800 X-ray           0.033 HHblits     
 d5aacec72faac4d5df4131844b92ebba825d5cad  7qs8.1.A         32.759    0.344  0.090   1.850 X-ray           0.023 HHblits     
 04ab6e816315e87e9b88692703098175c2ebe6cc  7qs8.2.A         32.759    0.344  0.090   1.850 X-ray           0.023 HHblits     
 ad92bdedcedda69bdc523eca4e93dd800dc47f9a  5vwi.1.A         32.759    0.344  0.090   1.750 X-ray           0.023 HHblits     
 006a35d0ae51aa0f19084970ed6fb22d3e6e0398  5vwi.1.B         32.759    0.344  0.090   1.750 X-ray           0.024 HHblits     
 958704e7168d81812de79e1825db8ccc84e4744a  6xa6.2.A         32.759    0.344  0.090   1.950 X-ray           0.025 HHblits     
 d650735b3f4371d481dbfd8706953b4f31585188  6xa6.1.A         32.759    0.344  0.090   1.950 X-ray           0.024 HHblits     
 5fb1b945c64c35fa9cf2bf7e8b73dcb40ce2164d  7qsa.1.A         32.759    0.344  0.090   2.020 X-ray           0.024 HHblits     
 ac7b18b66ced5aa908d8d375df5f3be6787e6333  7qsa.1.B         32.759    0.344  0.090   2.020 X-ray           0.021 HHblits     
 ff0290bd91d6b453cf860563d5aaffab6974c944  7qsb.1.A         32.759    0.344  0.090   1.840 X-ray           0.022 HHblits     
 cd8d501f53484a0c1d62d829ba482e9eac23c4f4  7qsb.1.B         32.759    0.344  0.090   1.840 X-ray           0.022 HHblits     
 ca9f0db969e064ff8f44a6c4c3f0b31823402472  2vsp.1.A         27.119    0.330  0.092   2.410 X-ray           0.032 HHblits     
 32c575a374317e1ed6e3ae0a4d5d5cf524c13290  2jin.1.A         27.119    0.330  0.092   1.500 X-ray           0.022 HHblits     
 0979d799730bb9733a9914e2d2c5a303566322f6  5sdc.1.A         23.333    0.317  0.094   1.928 X-ray           0.028 HHblits     
 cf48858cf4429e9b1c6394ffc1a8a94efdb410c6  7r51.2.A         23.333    0.317  0.094   1.808 X-ray           0.029 HHblits     
 b2cb396c390a45e811f6c1cb7acf0930517b5d44  7r51.1.A         23.333    0.317  0.094   1.808 X-ray           0.029 HHblits     
 bd2e86ba705a7675e3fa2467889ba90ac6c421e7  5oak.1.A         18.333    0.317  0.094   1.500 X-ray           0.027 HHblits     
 95fad173825c0652b4c703afb5cfa2ed7e33224d  5hfb.1.A         21.667    0.317  0.094   1.616 X-ray           0.027 HHblits     
 6a7fbd4bf60dfa73ab2f203fde39f8d2d25abe59  5hf4.1.A         21.667    0.317  0.094   1.750 X-ray           0.027 HHblits     
 6d4c4de7a3f862fbb797c60bdb81063105c45b4c  1x5q.1.A         26.316    0.357  0.089   NA    NMR             0.026 HHblits     
 8bf8a362ab85252d5c512ef95f05758fdeaf951c  5e21.1.A         31.579    0.357  0.089   1.011 X-ray           0.030 HHblits     
 28b879cdd2ea3d505748e108df514ff54107b825  5e22.1.A         31.579    0.357  0.089   1.797 X-ray           0.027 HHblits     
 ef98b9cb44c36a189c09ed87b479d5510ce514c1  1fcf.2.A         25.862    0.343  0.090   2.100 X-ray           0.032 HHblits     
 6ba50bd832685d50ad24f5cfd4f5996160320673  1fc7.1.A         25.862    0.343  0.090   2.000 X-ray           0.035 HHblits     
 d920263bdf16dda9993f7e9ebf80a926bb248143  1fc9.1.A         25.862    0.343  0.090   1.900 X-ray           0.032 HHblits     
 b040297ef6f37e0da16af7ddcb651698343734a2  1ihj.1.A         31.034    0.343  0.090   1.800 X-ray           0.032 HHblits     
 022d8d89c79c446ecc03bbda0cfb48cc6bd26478  1ihj.2.A         31.034    0.343  0.090   1.800 X-ray           0.032 HHblits     
 12faeb21243eb0571daa9d5fe7161ed23993e3d4  1fcf.2.A         25.862    0.343  0.090   2.100 X-ray           0.030 HHblits     
 497b39e7338c1082a754e66a0737519c0774e620  1fc7.1.A         25.862    0.343  0.090   2.000 X-ray           0.032 HHblits     
 6a52b437e4f19af281daee5cd4fac645776bcf6b  1fc9.1.A         25.862    0.343  0.090   1.900 X-ray           0.031 HHblits     
 615dc1cf04862063258159a23a3a09b6887a5116  1ihj.1.A         31.034    0.343  0.090   1.800 X-ray           0.030 HHblits     
 1fd4c72da8ef210be0bb6f933282ee2db78ec30c  1ihj.2.A         31.034    0.343  0.090   1.800 X-ray           0.030 HHblits     
 bc3e56d8d53c297b432af6b92fa7a002638703e6  3sfj.1.A         29.310    0.343  0.090   1.240 X-ray           0.028 HHblits     
 fdd6aea7cb2085c78db4a21f9dc61b0ccfcff78d  4nnl.1.A         29.310    0.343  0.090   1.500 X-ray           0.029 HHblits     
 b8854489119a0475c47090c79cb4d4e2227985d1  2iwn.1.A         22.034    0.329  0.092   1.350 X-ray           0.026 HHblits     
 6b90ef7fbf810fd79bc316409f70f3c98d79a8fe  5w72.1.A         21.667    0.316  0.094   NA    NMR             0.023 HHblits     
 ad2830cf6c1302a555274c4f138d37e37d560e29  2iwn.1.A         23.333    0.316  0.094   1.350 X-ray           0.022 HHblits     
 f847fc320b140c59bf6516e009861f78c196d4e7  1wi4.1.A         24.138    0.341  0.090   NA    NMR             0.023 HHblits     
 debd7d5558e3a52a599ad0bd5f31ca1c2e311cc4  3i4w.1.A         16.129    0.289  0.097   1.350 X-ray           0.023 HHblits     
 16d4aa91bd16d8a3801354a586983d89de05c7fd  8ah8.1.A         16.129    0.289  0.097   1.500 X-ray           0.024 HHblits     
 14f485ec548e891db2a85a6aab017966acee9d80  6qjk.1.A         16.129    0.289  0.097   1.046 X-ray           0.024 HHblits     
 8d543854f326c6d754d3828dc4245e8bc3eac35a  6qjf.1.A         16.129    0.289  0.097   1.500 X-ray           0.024 HHblits     
 33010be4b53c81b62a890d68a4e54053b7ece30b  6qjf.2.A         16.129    0.289  0.097   1.500 X-ray           0.023 HHblits     
 6d5732be96b05d8aefd3d1487e0003551ac4df37  6qjf.3.A         16.129    0.289  0.097   1.500 X-ray           0.024 HHblits     
 5fb2ebee292772ae69fc9ce8b488d9389a78666c  6qjf.4.A         16.129    0.289  0.097   1.500 X-ray           0.023 HHblits     
 8353a56d091082ea5e4c7f6f658434f6bc1b9030  6qjg.3.A         16.129    0.289  0.097   2.003 X-ray           0.024 HHblits     
 3185dea12eecadcba41fec86efc6fcb7c7bc9077  6qjg.1.A         16.129    0.289  0.097   2.003 X-ray           0.023 HHblits     
 4454b55ae2b4902c84957a9da4fee379f39bb482  6qjg.4.A         16.129    0.289  0.097   2.003 X-ray           0.023 HHblits     
 35350ebe92226eebc4d47d2f08b501eaba4122bc  6qjg.2.A         16.129    0.289  0.097   2.003 X-ray           0.023 HHblits     
 733e7554ccded1b56509b690686cce8eaef6eb58  3k82.1.A         16.129    0.289  0.097   1.400 X-ray           0.023 HHblits     
 e0252bc474d638405507bf30b6af2582563cc536  6qji.1.A         16.129    0.289  0.097   1.500 X-ray           0.024 HHblits     
 9d86194d687a6a5020206e5ce4e6cfbaca81dd4d  6qji.4.A         16.129    0.289  0.097   1.500 X-ray           0.023 HHblits     
 66d4739c9b0fcebd52e33b297b86ea24c1ffdf92  6qji.6.A         16.129    0.289  0.097   1.500 X-ray           0.023 HHblits     
 1c58c38edfebc7fecd99876d18502c580246e460  5jxb.1.A         16.129    0.289  0.097   2.900 X-ray           0.022 HHblits     
 0b063555b5a2492ef8d51c73237a197ad076a0f9  5jxb.1.B         16.129    0.289  0.097   2.900 X-ray           0.021 HHblits     
 b10cc944d0dbafa99aeed70ce8fe428879795b89  7jti.1.E         25.806    0.289  0.097   NA    EM              0.000 HHblits     
 8540fe762da2f21ea1d46d1e6fa99e10d71b5ac0  2v1w.1.A         28.814    0.328  0.092   1.900 X-ray           0.022 HHblits     
 7b719ea4811826a5f20340ef1b79429ffaf62d5d  2v1w.1.B         28.814    0.328  0.092   1.900 X-ray           0.023 HHblits     
 5d36c10c47d3aa7d04f267da21f2944f7c97db41  2iwn.1.A         22.034    0.328  0.092   1.350 X-ray           0.025 HHblits     
 26a835da7d548012540684cb3969b56978ce76f8  2aww.1.A         21.311    0.302  0.095   2.210 X-ray           0.025 HHblits     
 d24644b42ed51480c6dfc06d878e0539f618c75f  1uju.1.A         23.333    0.314  0.094   NA    NMR             0.019 HHblits     
 2d799c3912336cb8c3bfa8b58b59c699057c5ee1  2koj.1.A         20.000    0.314  0.094   NA    NMR             0.026 HHblits     
 1af568247cb261ffbb9ccd3fb85da5b69f83c806  2ogp.1.A         20.000    0.314  0.094   NA    NMR             0.026 HHblits     
 ec36a1ed5095c016cf577acca97555836d0be411  2d90.1.A         16.129    0.288  0.097   NA    NMR             0.024 HHblits     
 8e37f0b8582306d81fad1bb0b84d23957e18cbea  1gq5.1.A         27.586    0.340  0.090   2.200 X-ray           0.034 HHblits     
 8edf773a6288b8a07c5664f15566ab72a1ca0250  4e3b.1.A         29.310    0.340  0.090   1.500 X-ray           0.028 HHblits     
 f33ebddadb2eed9393570313fcd3768e2c4e935b  2pnt.1.A         29.310    0.340  0.090   2.148 X-ray           0.035 HHblits     
 5da95fc96d8678b30b28755ca0d2412b18a5dd82  2pnt.2.A         29.310    0.340  0.090   2.148 X-ray           0.031 HHblits     
 c4d682e677407f83243a2ab6a2432d50e34e2dba  2pnt.1.A         29.310    0.340  0.090   2.148 X-ray           0.035 HHblits     
 f60b86db58cea751766b6352105922b31e67d8af  2pnt.2.A         29.310    0.340  0.090   2.148 X-ray           0.030 HHblits     
 96e19b86695d44dc033c0bc7255feb3f908d9de6  4q2p.1.A         31.034    0.340  0.090   2.050 X-ray           0.020 HHblits     
 7bb6a7a6283fda3315f0413da926b4012e27b6c0  4q2p.1.B         31.034    0.340  0.090   2.050 X-ray           0.020 HHblits     
 2cc77defebd7d1448e7397ee6ec423ee9bb4e8bb  4q2p.1.C         31.034    0.340  0.090   2.050 X-ray           0.020 HHblits     
 f1ea654816aa0bdbbab500ade1a11c40f8f7be38  2uzc.1.A         24.138    0.340  0.090   1.500 X-ray           0.026 HHblits     
 8dc8dd5eb9c597cbcb61682be93b1baaaaa21c89  2uzc.4.A         24.138    0.340  0.090   1.500 X-ray           0.026 HHblits     
 7405990fb70c8661eca667ee1a8196b00ef780d0  2uzc.5.A         24.138    0.340  0.090   1.500 X-ray           0.026 HHblits     
 a17e70f367195cef3bb21a87ac082aa613746f43  2uzc.1.A         24.138    0.340  0.090   1.500 X-ray           0.027 HHblits     
 7b4575def3468eac7d9b5d403064b94279fa4f54  2uzc.4.A         24.138    0.340  0.090   1.500 X-ray           0.026 HHblits     
 e6698d32986114293bddc554b2a66f6aca988529  2uzc.5.A         24.138    0.340  0.090   1.500 X-ray           0.026 HHblits     
 7db63c7e0923934647fd403c9ac6e9d4cf7170a3  2vsp.1.A         25.424    0.327  0.092   2.410 X-ray           0.028 HHblits     
 3af212cb3a0cb6e2dd5aa119ad1963c5b2b52741  1wfv.1.A         23.729    0.327  0.092   NA    NMR             0.023 HHblits     
 f434d84f50a98d1da179d3852f87230c6933070c  3lny.1.F         30.508    0.327  0.092   1.300 X-ray           0.021 HHblits     
 0f452e626904dfd5d1ab49ae74aeacf592339224  3lnx.1.F         30.508    0.327  0.092   1.642 X-ray           0.021 HHblits     
 2f935cabea89cf662bd04f4c2591ad67ca17bca6  3lnx.1.E         30.508    0.327  0.092   1.642 X-ray           0.021 HHblits     
 7b9834577262b3bf289f43a21d91b7140abb2245  1d5g.1.A         30.508    0.327  0.092   NA    NMR             0.017 HHblits     
 20cef299daa99e68572144a092cb6872539cd11b  3pdz.1.A         30.508    0.327  0.092   NA    NMR             0.019 HHblits     
 d010d7e2c569df55e6103285ff091747f4c0526b  7qcy.1.A         30.508    0.327  0.092   NA    NMR             0.018 HHblits     
 841c65c60be733506d0c0ad75a33f07db2839ead  7qcx.1.A         30.508    0.327  0.092   NA    NMR             0.017 HHblits     
 457168e89a7739fcb74a302ef1731cc78cf82625  1wf7.1.A         20.339    0.327  0.092   NA    NMR             0.022 HHblits     
 7a986803978286df9be7a7dc9083239a56f2889e  2kpk.1.A         27.119    0.327  0.092   NA    NMR             0.026 HHblits     
 08d8d562dcc15fc83271256b06b0746336c491ec  2kpl.1.A         27.119    0.327  0.092   NA    NMR             0.023 HHblits     
 6162c37f996e7e472530bdd3ecd264cd3edc58b5  2kpk.1.A         27.119    0.327  0.092   NA    NMR             0.025 HHblits     
 e5baccf81816cb405b3bf4efd5af03c94a1e46e1  2kpl.1.A         27.119    0.327  0.092   NA    NMR             0.022 HHblits     
 be28379401a4daa2b3d59c7302d20483749553b7  1rgw.1.A         24.138    0.339  0.090   NA    NMR             0.023 HHblits     
 03b95e233c9e1278e43ed29b396f659e24acfc3f  5wou.1.A         31.034    0.339  0.090   1.550 X-ray           0.027 HHblits     
 3916636f7412a1e2483c5c740bc861d4aa01d6e7  2osg.1.A         25.862    0.339  0.090   NA    NMR             0.022 HHblits     
 5f3feb32312696dc8ecd84a2a433cfdc5bd92484  2osg.1.B         25.862    0.339  0.090   NA    NMR             0.023 HHblits     
 55727ca08574ad5aeb5859b2dbd67ee7f9a3a1b1  2daz.1.A         20.690    0.339  0.090   NA    NMR             0.024 HHblits     
 ada8b673576d81141f08cd6021d846085aa2ca74  2dm8.1.A         27.119    0.325  0.092   NA    NMR             0.024 HHblits     
 4f30c5cd67a234bef06ac57f14e7ef3b4d533417  2dmz.1.A         23.729    0.325  0.092   NA    NMR             0.023 HHblits     
 50da5244e532bd150281f30a0fa9d1e6a2fa64fb  2css.1.A         22.034    0.325  0.092   NA    NMR             0.026 HHblits     
 838e0f2ce32b0a949c748139e26005e1f70c2d1c  2css.1.A         22.034    0.325  0.092   NA    NMR             0.024 HHblits     
 015778d2bbfdf633f7a3f9b2850f4746e923295d  2ogp.1.A         20.000    0.312  0.094   NA    NMR             0.027 HHblits     
 b16d3b50e8f6e7e66fac45118c58f460534b3275  2koj.1.A         20.000    0.312  0.094   NA    NMR             0.027 HHblits     
 c2a26cb125b43565214bfba47ef5bd125e90cbe9  1wfv.1.A         23.333    0.312  0.094   NA    NMR             0.018 HHblits     
 c84db14afaf59475c56588c0a18aa37998914cb9  3cbz.1.A         21.667    0.312  0.094   1.380 X-ray           0.025 HHblits     
 56ec1f8641d89f75fad4d3af9fce04bbee6b76d3  3cby.1.A         21.667    0.312  0.094   1.500 X-ray           0.025 HHblits     
 afe2c35ccd264639d09f2b4b42d7846c4291b57b  3cby.1.B         21.667    0.312  0.094   1.500 X-ray           0.024 HHblits     
 657910125b157e3d854ba217030960e86623dca9  5mz7.1.A         16.129    0.286  0.097   1.530 X-ray           0.023 HHblits     
 2dfc74d08128dd842f6ed44f4fc6316df23c4960  5mz7.3.A         16.129    0.286  0.097   1.530 X-ray           0.022 HHblits     
 c79ff51a6ae76bc2aa7c91c7dc6a1b2bb41361d8  5mz7.4.A         16.129    0.286  0.097   1.530 X-ray           0.024 HHblits     
 d57788e3a83278669fc26d385ffe5c768018349c  5w72.1.A         16.129    0.286  0.097   NA    NMR             0.022 HHblits     
 ce160aea8973c14a84bd04ef76ea8a91986faee2  1v5q.1.A         12.903    0.286  0.097   NA    NMR             0.024 HHblits     
 e4bc5f23fe080c730be743b45a5ec6df5c38958a  1g9o.1.A         27.586    0.338  0.090   1.500 X-ray           0.028 HHblits     
 2831fa72a8638be80af79f3c87f78385e9e52485  4pqw.1.A         27.586    0.338  0.090   1.470 X-ray           0.030 HHblits     
 ac95b1c554632186304c5e83cb8db620117df700  1gq4.1.A         27.586    0.338  0.090   1.900 X-ray           0.031 HHblits     
 9f5d3f27f902419fae3948ed86f3a064f72ca994  5n7d.1.A         29.310    0.338  0.090   2.300 X-ray           0.030 HHblits     
 04bf9fda3b2375c5ae3b5afee053471665ea99e1  5n7d.2.A         29.310    0.338  0.090   2.300 X-ray           0.024 HHblits     
 a245fba718b1b5c568df9a70edba7e7b70a49b3e  5n7f.2.A         29.310    0.338  0.090   2.300 X-ray           0.029 HHblits     
 765f0509563502c1fb7d060ab104134edd04bb2d  6twu.2.A         29.310    0.338  0.090   2.400 X-ray           0.033 HHblits     
 d4ffabb09fe6d8196b946a7fbc3148e1fe6c8b2d  6twy.1.A         29.310    0.338  0.090   2.300 X-ray           0.030 HHblits     
 d4d55008fc11110fa9826de9366865157e6d832c  1t2m.1.A         25.862    0.338  0.090   NA    NMR             0.026 HHblits     
 2b2ac1f6ebc1087d1cecc5dc1cb7b167112e34b0  4q2q.1.A         21.311    0.298  0.095   1.450 X-ray           0.027 HHblits     
 194600abd623df23aaf7873c99ac19b985ff89f4  4q2q.1.A         21.311    0.298  0.095   1.450 X-ray           0.026 HHblits     
 c5fe90a53800a054edf0e0e39755f78e3a0b15eb  3shu.1.A         21.311    0.298  0.095   2.750 X-ray           0.025 HHblits     
 9b58c27f3c8f48a41199b1f308f747fbd929b104  1v5l.1.A         18.033    0.298  0.095   NA    NMR             0.022 HHblits     
 2e16d6a5c8b1022c4d3ab1447464e9538002a3b8  1i92.1.A         28.814    0.324  0.092   1.700 X-ray           0.028 HHblits     
 c84d987660c3a6aa2b8c25a3124c870b38b27c93  4h11.2.A         22.034    0.324  0.092   1.670 X-ray           0.025 HHblits     
 19fcfa94839be4a2086bad0b9eb3a0fb21ebf468  4h11.1.A         22.034    0.324  0.092   1.670 X-ray           0.024 HHblits     
 fa8ec78abd1d3ba1fb9f090b98d5ce6fdc0e1644  6g8t.1.A         18.333    0.311  0.094   2.670 X-ray           0.025 HHblits     
 28b282e55959de7f9b79bcb9c498ea7967bc9bfe  3cby.1.A         21.667    0.311  0.094   1.500 X-ray           0.025 HHblits     
 be630b93b5d46043f4c4fe2cc62dec6602783740  3cby.1.B         21.667    0.311  0.094   1.500 X-ray           0.025 HHblits     
 ba026231c78d5f2c43609b29079a8fbcef4f0cd2  7qtu.1.A         31.034    0.337  0.090   2.840 X-ray           0.023 HHblits     
 80268a0ec6fef900df74534b6cd5db1fa4a1f536  7qtu.2.A         31.034    0.337  0.090   2.840 X-ray           0.024 HHblits     
 e1f372ca02802c267413fc1c89dae6ae2b8fef34  7qtu.3.A         31.034    0.337  0.090   2.840 X-ray           0.024 HHblits     
 85025ab249a7df517a6f446bcfbed9a69124e5d1  7qtu.4.A         31.034    0.337  0.090   2.840 X-ray           0.024 HHblits     
 1a4ccfe322a089a592d27b6314872bac139ecbba  7qsa.1.A         31.034    0.337  0.090   2.020 X-ray           0.024 HHblits     
 e10a0a197669a9158d5afedc287d9dab2a8f80a2  7qsa.1.B         31.034    0.337  0.090   2.020 X-ray           0.021 HHblits     
 1ab78e4f90c85d3b7b813bec8cdd0164219cb8ee  7qsb.1.A         31.034    0.337  0.090   1.840 X-ray           0.023 HHblits     
 c7d320abe6884d2b7aab84eb384ad3d6c81c89b3  7qsb.1.B         31.034    0.337  0.090   1.840 X-ray           0.023 HHblits     
 bb41863ba858a2a80f1426b1272d5401bc311137  5vwi.1.A         31.034    0.337  0.090   1.750 X-ray           0.023 HHblits     
 b2d8f5f7d3b6e01a46e706298858a7d67565021b  5vwi.1.B         31.034    0.337  0.090   1.750 X-ray           0.024 HHblits     
 1d88fd7cc18d04b1f7b8507293ed73c1c5b58b4e  6xa6.2.A         31.034    0.337  0.090   1.950 X-ray           0.024 HHblits     
 13ae1a82953e5c6e7a44b14f17acdce09bf26562  6xa6.1.A         31.034    0.337  0.090   1.950 X-ray           0.024 HHblits     
 c25987fc1fcea7551ea20717b309f939a8c0bc23  7qs8.1.A         31.034    0.337  0.090   1.850 X-ray           0.023 HHblits     
 7ad3dfb82152e7e13e725d490ace64f488bdb4d8  7qs8.2.A         31.034    0.337  0.090   1.850 X-ray           0.024 HHblits     
 2dd292cb64d280f9d5b71c33cf9f7753288aa16c  1gq4.1.A         27.586    0.337  0.090   1.900 X-ray           0.030 HHblits     
 dbd3647c58323bbddb8f21cf2f6e5c9aa3189a63  7mfw.1.A         27.586    0.337  0.090   2.104 X-ray           0.026 HHblits     
 c42363a6b4e4a405fe32a59833717610455fd8b8  7mfw.1.B         27.586    0.337  0.090   2.104 X-ray           0.026 HHblits     
 2aa17020a40cca7e0723f8b9e0e1d981b682948c  2kbs.1.A         19.672    0.297  0.095   NA    NMR             0.024 HHblits     
 b0a9ccd3277adb0f89fa998976e9bea1b3b1c839  5v6t.1.B         18.033    0.297  0.095   3.189 X-ray           0.027 HHblits     
 0df0ac4b60697293b1884e8413bfb2ffab83a426  5v6t.1.B         18.033    0.297  0.095   3.189 X-ray           0.026 HHblits     
 8d9cfb03dd86c5eb73a524f8dd40d32bc29d7f4f  6x22.1.A         11.475    0.297  0.095   1.402 X-ray           0.027 HHblits     
 deb98855f0fb5598351df45f561381318f7af389  6x1x.1.A         11.475    0.297  0.095   1.198 X-ray           0.025 HHblits     
 89634cb3a5f0c0e41323ebf5c6875e3ca2157505  2i1n.1.A         25.424    0.323  0.092   1.850 X-ray           0.022 HHblits     
 ac394ea89875261faaaee62b3e03ffe44db341d7  2i1n.2.A         25.424    0.323  0.092   1.850 X-ray           0.023 HHblits     
 f82e7d1d59650a589fd774ed9f84f6520ee209d5  3dj3.1.A         23.729    0.323  0.092   2.400 X-ray           0.032 HHblits     
 06e515197d936242900b5c3f2fb5c337ec22d51d  3dj3.4.A         23.729    0.323  0.092   2.400 X-ray           0.029 HHblits     
 16ade5356bf93fc671eac38a288eb9c061d506ad  5v6t.1.B         22.034    0.323  0.092   3.189 X-ray           0.026 HHblits     
 603b41d0d96b3312a3e8fee8b558cf7d5bbd5e11  1gq4.1.A         28.814    0.323  0.092   1.900 X-ray           0.029 HHblits     
 829613389289260d2aadd233e694ec6e64308480  1gq5.1.A         28.814    0.323  0.092   2.200 X-ray           0.028 HHblits     
 fa113bad8bcf1323c267532c88f675b7d2ca6753  5n7d.1.A         23.729    0.323  0.092   2.300 X-ray           0.029 HHblits     
 415413351bbf3774ee04a624e9de0cfe35fc0bd6  5n7d.2.A         23.729    0.323  0.092   2.300 X-ray           0.022 HHblits     
 01a7049d8e17c299c7dd94f7a6394395551c6604  5n7f.2.A         23.729    0.323  0.092   2.300 X-ray           0.026 HHblits     
 8d59fa5fb2fdb3d9f2cdd0f2e7d375299b261590  6twu.2.A         23.729    0.323  0.092   2.400 X-ray           0.027 HHblits     
 25f5fae3855d280ce2ef46a54a689430d00c6d2b  6twy.1.A         23.729    0.323  0.092   2.300 X-ray           0.026 HHblits     
 1033e29fa4af9b60c2b8ecdf5e9d5828d5d1c709  5n7d.1.A         23.729    0.323  0.092   2.300 X-ray           0.026 HHblits     
 486bdd9fd2e7d6f97ee508242415e464425eed3d  5n7d.2.A         23.729    0.323  0.092   2.300 X-ray           0.021 HHblits     
 3ac824bf1368e382325b37b16afcc6807aa1c003  5n7f.2.A         23.729    0.323  0.092   2.300 X-ray           0.024 HHblits     
 71306ca4a901a1944c9b8c1f07b78ec915968f04  6twu.2.A         23.729    0.323  0.092   2.400 X-ray           0.025 HHblits     
 224a1d2161a1f7c4dc574497fe17597740eebad3  6twy.1.A         23.729    0.323  0.092   2.300 X-ray           0.025 HHblits     
 223f180e818eff4a87b7881880bb82c433d61d8e  7a00.1.A         26.667    0.310  0.094   1.780 X-ray           0.023 HHblits     
 fccd17a91ca5d7e1ef787e48cbe6f2d921a05c15  6ywz.2.A         26.667    0.310  0.094   2.120 X-ray           0.024 HHblits     
 01a741e21229e31e12e567091a5c5181e65ee3c1  1q3p.1.A         26.667    0.310  0.094   2.250 X-ray           0.023 HHblits     
 810492ab8a734375172e7bb85334f43be218f56c  1q3p.1.B         26.667    0.310  0.094   2.250 X-ray           0.024 HHblits     
 0698818aeaeb6d215d61f06f6372862b3fe62421  1q3o.1.A         26.667    0.310  0.094   1.800 X-ray           0.023 HHblits     
 e068d2e10456f5962a84465c38e26a47d3e8ba58  1q3o.1.B         26.667    0.310  0.094   1.800 X-ray           0.024 HHblits     
 b1f7a77a70c6f88099fc390b9c7d70d6f6c50a3b  3qjn.1.A         26.667    0.310  0.094   2.710 X-ray           0.024 HHblits     
 8953bbb192bbb9348d52baa461a90bba6daa5fd6  3qjm.2.A         26.667    0.310  0.094   2.311 X-ray           0.024 HHblits     
 aba2f4ec5fbca75e2bea2536e16e0d64c84daa8d  2kpk.1.A         21.667    0.310  0.094   NA    NMR             0.024 HHblits     
 1a4242943b739305086544f965013dd9f64d7969  2kpl.1.A         21.667    0.310  0.094   NA    NMR             0.022 HHblits     
 48d36d225e6057ce6b56fd06d30ce33cd02f9f4a  5hff.1.A         18.033    0.296  0.095   1.749 X-ray           0.021 HHblits     
 fc9efb41ea8f22bef546d725623aa222f77f2f16  5hfe.1.A         18.033    0.296  0.095   1.800 X-ray           0.021 HHblits     
 26dcdac9fff0fc7c03c464e7d4e65aebbab8c8ba  5hfd.1.A         18.033    0.296  0.095   1.600 X-ray           0.022 HHblits     
 8975e9038e3e427d8ca7c55f7112ff8b1e2b0a8f  4jl7.1.A         28.814    0.322  0.092   1.160 X-ray           0.026 HHblits     
 d7846885ebd3e0171f3574c1971093f611e907fd  2opg.1.A         27.119    0.322  0.092   1.500 X-ray           0.023 HHblits     
 1687f669af53f3405c1198979998c09e9048231f  2opg.2.A         27.119    0.322  0.092   1.500 X-ray           0.022 HHblits     
 3e4341b8c604088aa7320e4d17398ec9818e4bf8  4hop.1.B         25.424    0.322  0.092   2.290 X-ray           0.024 HHblits     
 7ed6b779f75916b58d7a390d1d154974da5a0f40  4hop.1.B         25.424    0.322  0.092   2.290 X-ray           0.023 HHblits     
 67eafa83244ace39f76f3a9f01d78f8df28914b6  7qqm.1.A         23.729    0.322  0.092   1.600 X-ray           0.027 HHblits     
 cc996f4b0cc8a6a2c5c3efacca34709f2a79ea68  7qqm.1.A         23.729    0.322  0.092   1.600 X-ray           0.025 HHblits     
 0f2e1e1ef0d556badac62aa95cddb3a87c190a12  3axa.1.A         20.339    0.322  0.092   2.780 X-ray           0.024 HHblits     
 156ca484f93c7d1318b55dd8fbcaccc1d5735a1f  1wha.1.A         22.034    0.322  0.092   NA    NMR             0.024 HHblits     
 8da1a3c47e6f2fa732311eec732afb7e24bca42c  7pc9.1.A         27.119    0.322  0.092   2.400 X-ray           0.020 HHblits     
 d6e4d9105f2595bf02f630905c70e102a16f77fc  7pc9.2.A         27.119    0.322  0.092   2.400 X-ray           0.021 HHblits     
 e3779b4c99e36584d54dd506a17750a08a460fed  7a00.1.A         26.667    0.309  0.094   1.780 X-ray           0.024 HHblits     
 3f8cf3f84c643745d32e5100b579aaec00b60763  6ywz.2.A         26.667    0.309  0.094   2.120 X-ray           0.024 HHblits     
 acc358e6e7c26ae241143b04d82e847d5948d902  1q3p.1.A         26.667    0.309  0.094   2.250 X-ray           0.023 HHblits     
 a8ace450e6e14a16634b202678a0ffedee6382f9  1q3p.1.B         26.667    0.309  0.094   2.250 X-ray           0.024 HHblits     
 11ab6cf40e8a1d63f38cf2196362b19062b6adf7  1q3o.1.A         26.667    0.309  0.094   1.800 X-ray           0.024 HHblits     
 61713c3abb00c46e47b99332d3bbf9f963829865  1q3o.1.B         26.667    0.309  0.094   1.800 X-ray           0.024 HHblits     
 a3792186cdf58cb2343ac130dd036ea6dd451aef  2vsp.1.A         23.333    0.309  0.094   2.410 X-ray           0.026 HHblits     
 6263b1453c30a8ea39d16da3f1b9bc6a2a1666e4  2ocs.1.A         29.825    0.349  0.089   1.500 X-ray           0.028 HHblits     
 695a0f63114f00bba61ad794b1f175e640c30c2c  2ocs.1.A         29.825    0.349  0.089   1.500 X-ray           0.027 HHblits     
 9a6518f6e242aee199a3a719a536a4dcd087c7ba  1u37.1.A         25.862    0.334  0.090   NA    NMR             0.026 HHblits     
 543d38e2e0722d45956dc83533e69018d0e72ae8  1u38.1.A         25.862    0.334  0.090   NA    NMR             0.027 HHblits     
 5cbfac6707256f31044b61d923976ff76644e3da  1u37.1.A         25.862    0.334  0.090   NA    NMR             0.025 HHblits     
 ef2f6977fb7ae68b4f69acaa19fbc08add15bc8a  1u38.1.A         25.862    0.334  0.090   NA    NMR             0.026 HHblits     
 d2cd2c3b71a544b138dc3192d62c1458cacb1b9e  2kqf.1.A         25.862    0.334  0.090   NA    NMR             0.020 HHblits     
 553be1b0c0dc36453f7e32863ff6c6f23b39af93  2kyl.1.A         25.862    0.334  0.090   NA    NMR             0.025 HHblits     
 fb36373baf1b4f81ae45c1458fc385aba766c5a8  2w7r.1.A         22.414    0.334  0.090   1.600 X-ray           0.029 HHblits     
 bade32021278b07262d0526282f99adb7fcddef3  2w7r.1.B         22.414    0.334  0.090   1.600 X-ray           0.030 HHblits     
 0e70b8bc12340c29f5f853703fc6e40e974a73d2  2eej.1.A         27.586    0.334  0.090   NA    NMR             0.024 HHblits     
 3dd217f8819186924fd073c6361ab16479f3ada9  2omj.1.A         27.586    0.334  0.090   NA    NMR             0.022 HHblits     
 eb2f0fc080565f575e3e2030414872533e5f28c8  2os6.1.A         27.586    0.334  0.090   NA    NMR             0.023 HHblits     
 9a884a8ecd7bc591f5f87540a4d52775d43d22ba  2v1w.1.A         29.310    0.334  0.090   1.900 X-ray           0.023 HHblits     
 d954448d7f3d591df6c4a23402e09190dbf1bdea  2v1w.1.B         29.310    0.334  0.090   1.900 X-ray           0.023 HHblits     
 bf62c954fa6fa2134dcb666ef212b9fd3ab11f87  2eei.1.A         24.138    0.334  0.090   NA    NMR             0.023 HHblits     
 c1b84639a123f00211a38fe939af707cb1fa0f13  4hop.1.B         22.414    0.334  0.090   2.290 X-ray           0.023 HHblits     
 f36b8db247f31f5ce56dd82ea63f27fc1228ba0e  7mfw.1.A         27.586    0.334  0.090   2.104 X-ray           0.025 HHblits     
 4af93ad4bc2af6fd7c59bfbbbb0f68b52f63af29  7mfw.1.B         27.586    0.334  0.090   2.104 X-ray           0.025 HHblits     
 f4b6d89d2c37b454b6da4b69d56a19a87e9136c0  7r2m.1.A         27.586    0.334  0.090   2.400 X-ray           0.027 HHblits     
 b12c7a2a78b35f1c128d0a15935bb1da970ae399  7r2m.2.A         27.586    0.334  0.090   2.400 X-ray           0.028 HHblits     
 e22f41df78f7dbd520c30460cf38bc62d3817229  7r2t.1.A         27.586    0.334  0.090   2.500 X-ray           0.026 HHblits     
 bab8372d8eb432e592afaf0d15a7c92f4a1d5f91  6rqr.1.A         21.311    0.295  0.095   2.200 X-ray           0.028 HHblits     
 8cedba3778c3ca3cf96846f901087769a6bff20f  5v6b.1.A         18.033    0.295  0.095   1.900 X-ray           0.026 HHblits     
 7f4e8e65781e77afc02ff84c88d3ea2e3b1e5ecd  5v6b.1.B         18.033    0.295  0.095   1.900 X-ray           0.027 HHblits     
 bbe5f1eb357ef1d72b8221ac46b03bad16fa1f6f  2pkt.1.A         18.033    0.295  0.095   1.500 X-ray           0.024 HHblits     
 6b00679ed8dc1d3fe4378c7ddb3266a0382537b7  6bxg.1.A         18.333    0.308  0.094   1.450 X-ray           0.026 HHblits     
 b0f047e53744838ce1fd0e908b536442f16145b7  4jl7.1.A         28.814    0.321  0.092   1.160 X-ray           0.029 HHblits     
 d8d7dfb3722ecca0f1a177625db1d9dcb62bbe24  2m0t.1.A         28.814    0.321  0.092   NA    NMR             0.025 HHblits     
 6f527ce839fe5dedfc47d222864d51ffcaf2961c  2m0u.1.A         28.814    0.321  0.092   NA    NMR             0.026 HHblits     
 3d1ca0af0f23d1dc191ab3506c2bd315bcaa0bcc  1vj6.1.A         27.119    0.321  0.092   NA    NMR             0.021 HHblits     
 74486ada4a80ad6e2415e1ddbc0ff50a8f9bf202  7jti.1.E         24.194    0.282  0.097   NA    EM              0.000 HHblits     
 6c8ed7b4f4530cddaf080e26d7b2f1a9b411591b  6x1n.1.A         26.316    0.347  0.089   1.400 X-ray           0.028 HHblits     
 b854cb266a28264af5264818711bc8c642dcbff7  2djt.1.A         25.862    0.333  0.090   NA    NMR             0.027 HHblits     
 451c1beae0f4e197977aa9ce60673dae17c3ff57  2djt.1.A         25.862    0.333  0.090   NA    NMR             0.027 HHblits     
 8a199cfdc843aa23ab17815567ea571d7763c532  2hga.1.A         18.333    0.307  0.094   NA    NMR             0.028 HHblits     
 0d9a9c9d35f7e555383398e0804f8e5ccf2fee7f  2hga.1.A         18.333    0.307  0.094   NA    NMR             0.026 HHblits     
 b3b38b5d2bd16956b8ace83e3497ddade1b98a47  4r2z.1.A         23.729    0.320  0.092   1.700 X-ray           0.029 HHblits     
 a55b17be0a83c23e049927bfa979a95a40e8e815  3qe1.1.A         27.119    0.320  0.092   1.680 X-ray           0.029 HHblits     
 98365ea1b83215033fb7d3ac38904488191d126d  3i4w.1.A         22.034    0.320  0.092   1.350 X-ray           0.024 HHblits     
 26d844d4ef100d0f8602672f402916f761c29901  8ah8.1.A         22.034    0.320  0.092   1.500 X-ray           0.024 HHblits     
 d873642f3cc6613d61e81199f5b3e726d90c5ed5  6qjk.1.A         22.034    0.320  0.092   1.046 X-ray           0.024 HHblits     
 96e498df6fffc2e26e2cbe1b0df7725bc0743c0a  7rm8.1.A         23.729    0.320  0.092   NA    NMR             0.021 HHblits     
 3f940b197aedbb9c46ffbea5087d9cdd73edc99f  2egk.1.A         16.393    0.293  0.095   2.850 X-ray           0.027 HHblits     
 d5ce4e396ee6fbd6fabfddbbf1fa233d4604c977  2egk.1.B         16.393    0.293  0.095   2.850 X-ray           0.025 HHblits     
 fc739139609ced4769dd0ccbe331c654fdedc03e  2egk.2.A         16.393    0.293  0.095   2.850 X-ray           0.017 HHblits     
 13860129be08a9d4d4e600069d79fff8669daab5  2egk.2.B         16.393    0.293  0.095   2.850 X-ray           0.026 HHblits     
 75d051c3d61d035b640a2525fe03989f0b401705  6ezi.1.A         27.586    0.332  0.090   1.503 X-ray           0.031 HHblits     
 48a380bc19e71bfed80fe47f5b2bf14664951e18  6t36.1.A         24.138    0.332  0.090   1.860 X-ray           0.031 HHblits     
 302db75f3e9dcbdbe039c8d4a73c0b34d9531f0e  6lca.1.A         22.414    0.332  0.090   2.400 X-ray           0.025 HHblits     
 a82e86b47f39733cdd4176775764879c47e0cbe4  6lca.1.B         22.414    0.332  0.090   2.400 X-ray           0.026 HHblits     
 a2b6dbcfb756dbf0c33b75eee8d81569cab83f8e  6lca.1.C         22.414    0.332  0.090   2.400 X-ray           0.025 HHblits     
 79b00ba572f484a664c29b0e01853764b751c2f9  6lca.2.C         22.414    0.332  0.090   2.400 X-ray           0.027 HHblits     
 3110e5da15155a8d2c9e2f7626a41fb19791428d  6lcb.1.A         22.414    0.332  0.090   1.400 X-ray           0.025 HHblits     
 7ca44ab28413cd755749b8e38b1911dc7a71d2d7  7p73.1.A         27.586    0.332  0.090   1.850 X-ray           0.026 HHblits     
 0ade3613a1c8db5f499fe7577573ac0d1e32a506  7p74.1.A         27.586    0.332  0.090   1.900 X-ray           0.026 HHblits     
 ce98eb407c2de7350ec4de49d5d6a57977458738  3qe1.1.A         21.667    0.306  0.094   1.680 X-ray           0.029 HHblits     
 493ed58eaadc9bf4fb4e00798151674f8a4b2a1c  6g8t.1.A         20.000    0.306  0.094   2.670 X-ray           0.023 HHblits     
 0bb5dd57f91fc8d421e8e36270e4c83892224851  2pa1.1.A         21.667    0.306  0.094   1.700 X-ray           0.025 HHblits     
 61bdba42c7d56ca7a3a1bc01e687c13defa378f9  2pa1.1.A         21.667    0.306  0.094   1.700 X-ray           0.025 HHblits     
 4bbd16f6fb4ca9f4b67205b5deae43d8e1500c27  6vbb.1.A         18.333    0.306  0.094   2.600 X-ray           0.027 HHblits     
 36d8759aa0abc85f3deb51873f8ef553874e4a1b  1wif.1.A         15.000    0.306  0.094   NA    NMR             0.025 HHblits     
 a17290a544899d44822296346e47c0360637a43b  6qjl.1.A         22.034    0.319  0.092   1.043 X-ray           0.026 HHblits     
 06b2340b4adfa474f5b6adbbdf48bcb4fd39c71a  6qjn.1.A         22.034    0.319  0.092   1.800 X-ray           0.025 HHblits     
 ee35c10ca4010bc8f10f165c6de682f7f575c24c  6qjn.2.A         22.034    0.319  0.092   1.800 X-ray           0.026 HHblits     
 b867527a3b6fe14e15f4aeb71977ce83637bf977  5het.1.A         22.034    0.319  0.092   2.001 X-ray           0.025 HHblits     
 7879caaf046e97e41ca7b8442fc742c3a1bd0b1b  5hey.1.A         22.034    0.319  0.092   1.500 X-ray           0.025 HHblits     
 e37ce056fefa95a114444429b68b5953358ee9de  5hf1.1.A         22.034    0.319  0.092   1.747 X-ray           0.025 HHblits     
 e61164516e7e9020b81f9f4de03a3798c033d1b7  1um1.1.A         22.034    0.319  0.092   NA    NMR             0.023 HHblits     
 7eba66f436b003f40cbf4016b6224d33ab2341c5  5jxb.1.A         22.034    0.319  0.092   2.900 X-ray           0.024 HHblits     
 2beaed34d15785dc26acfa6cf12fb34584c9a697  5jxb.1.B         22.034    0.319  0.092   2.900 X-ray           0.022 HHblits     
 fc6f95f27f341f1b70d1d607219148277ad39b22  2he2.1.A         20.339    0.319  0.092   1.500 X-ray           0.025 HHblits     
 3a2cdb86df99aaea23c77d3f1a3de3cb1e3ffe02  5hed.1.A         22.034    0.319  0.092   1.700 X-ray           0.027 HHblits     
 519dee3136d0b70ac020a6526622399db61428b3  5hdy.1.A         22.034    0.319  0.092   1.801 X-ray           0.027 HHblits     
 7020f5cc4d0d10578a2aaf1a331c459e4cdea634  5d13.2.A         22.034    0.319  0.092   2.151 X-ray           0.028 HHblits     
 03ff602f53b14d201ea3bd1c73a127a5d29418a8  5d13.3.A         22.034    0.319  0.092   2.151 X-ray           0.028 HHblits     
 f2dc2368bcb66cd33f0ae4d855159a8b0e8ed3a2  5hfb.1.A         22.034    0.319  0.092   1.616 X-ray           0.027 HHblits     
 4622f9ddf677b8770ee338fde964415576b6d552  5hf4.1.A         22.034    0.319  0.092   1.750 X-ray           0.028 HHblits     
 4376437229c1698eb4e02f2d05d84aa538e1258b  2egn.1.A         31.579    0.345  0.089   2.400 X-ray           0.038 HHblits     
 83173e35749e28b585140b75ad158c66a8697dab  2ego.1.A         31.579    0.345  0.089   1.800 X-ray           0.031 HHblits     
 1bab32788d159a0a2d1ac920ea7bab94e8401adb  2ego.1.B         31.579    0.345  0.089   1.800 X-ray           0.033 HHblits     
 b9f676aa549c69716266290868c6e89955799bea  2egn.1.A         31.579    0.345  0.089   2.400 X-ray           0.037 HHblits     
 cfc077014e36d554366a38b57670a52b43c6252a  2ego.1.A         31.579    0.345  0.089   1.800 X-ray           0.031 HHblits     
 8ed187ff6c1379afbe5f78eccd9a6d8271be5103  2ego.1.B         31.579    0.345  0.089   1.800 X-ray           0.033 HHblits     
 f42ef505a5a5a412e5ec44999b6d7cac07ebcba6  1z87.1.A         18.033    0.292  0.095   NA    NMR             0.022 HHblits     
 affc5521a05ddd0f5cc67375596a8dd4e2dfc337  3o5n.6.A         25.000    0.304  0.094   1.830 X-ray           0.022 HHblits     
 84a96a8497ce0d047ef31270a775ac62766c9f03  3o5n.2.A         25.000    0.304  0.094   1.830 X-ray           0.022 HHblits     
 0904a6d9d8ac42de3335b8bbfb819381c7d6fc02  3o5n.3.A         25.000    0.304  0.094   1.830 X-ray           0.023 HHblits     
 0933e1c5b1fa9b1c046115e37e0072dab6367f08  3o5n.4.A         25.000    0.304  0.094   1.830 X-ray           0.022 HHblits     
 9dff0cd463be499f3fecf43ff8fee98c4bc50729  3o5n.5.A         25.000    0.304  0.094   1.830 X-ray           0.021 HHblits     
 74739bbfc504c69e7e9befbbc45ba6160ee9c37b  3o5n.1.A         25.000    0.304  0.094   1.830 X-ray           0.020 HHblits     
 a8274aac908abb7d5c9caba4e38237176579df8c  3o5n.7.A         25.000    0.304  0.094   1.830 X-ray           0.022 HHblits     
 65dab24cb9da274d54abff742a2da3ded0ffc342  3o5n.8.A         25.000    0.304  0.094   1.830 X-ray           0.022 HHblits     
 a108bc9924521d2d4001239044a2816cfdde3054  2kqf.1.A         23.729    0.318  0.092   NA    NMR             0.019 HHblits     
 576646df65cf5e2d93218a7bc3e9fd0a4a8f86c3  2kyl.1.A         23.729    0.318  0.092   NA    NMR             0.024 HHblits     
 f8192be235bfe40e380d148938be09bc275f0b63  2kqf.1.A         23.729    0.318  0.092   NA    NMR             0.021 HHblits     
 c16467560beb7cc822a7ce4aba4a5c5c25deca26  2kyl.1.A         23.729    0.318  0.092   NA    NMR             0.022 HHblits     
 d7797c64c9a191624c25df489d823d3560e63aa0  1um7.1.A         22.034    0.318  0.092   NA    NMR             0.023 HHblits     
 9538da2bd878b95579a763ef3078bc27f050f28b  3r69.1.A         16.393    0.291  0.095   1.499 X-ray           0.021 HHblits     
 eb80a66959fca34b6beecdbfb9a70cfcf2bace15  3r69.2.A         16.393    0.291  0.095   1.499 X-ray           0.025 HHblits     
 7d12a22a1b4373feffe949b9b2808b0a5592f6d5  6qjl.1.A         16.393    0.291  0.095   1.043 X-ray           0.020 HHblits     
 757f82423c92fffbed7992c693654baada88668a  6qjn.1.A         16.393    0.291  0.095   1.800 X-ray           0.021 HHblits     
 1f7376b0220083dd950737f5dabb23ea36cf0b78  6qjn.2.A         16.393    0.291  0.095   1.800 X-ray           0.020 HHblits     
 2ece9289a1ccf9131f26f85b928710ff5e20163f  8ah4.1.A         16.393    0.291  0.095   1.480 X-ray           0.021 HHblits     
 dd75acf9455b4a25296c46242449103d0ee2dfd8  8ah5.1.A         16.393    0.291  0.095   1.250 X-ray           0.020 HHblits     
 2ff7d70733b256a271277ff0bd23d125e5b3bdb4  8ah7.1.A         16.393    0.291  0.095   1.250 X-ray           0.020 HHblits     
 577ed729c11c2b409b5b1c8ecb92e0cbf4b3aaa6  6qjk.1.A         16.393    0.291  0.095   1.046 X-ray           0.021 HHblits     
 484a6455665fec311de9aaf35607b09639b222e1  3i4w.1.A         16.393    0.291  0.095   1.350 X-ray           0.021 HHblits     
 92300c00b67d40efe06fae44db153e36e5fb9a9c  8ah8.1.A         16.393    0.291  0.095   1.500 X-ray           0.023 HHblits     
 ee9e9f4e7b462532d90c45474725d4655ecb2226  6qjf.1.A         16.393    0.291  0.095   1.500 X-ray           0.021 HHblits     
 571a9a560e087f687ee749115e168d1dbdeae639  6qjf.2.A         16.393    0.291  0.095   1.500 X-ray           0.021 HHblits     
 6f0aafda9a6751b8fbad48a511cb562da1d4325b  6qjf.3.A         16.393    0.291  0.095   1.500 X-ray           0.021 HHblits     
 fcf4b996ba3365afa69bdb7652f80067aa533936  6qjf.4.A         16.393    0.291  0.095   1.500 X-ray           0.021 HHblits     
 b3a4567472c3cbbcbbb7be3e0db3fa3941357709  6qjg.3.A         16.393    0.291  0.095   2.003 X-ray           0.022 HHblits     
 e9f1daad0db636ae83e41f0bd0aab94a5a43369f  6qjg.1.A         16.393    0.291  0.095   2.003 X-ray           0.021 HHblits     
 a5eebdad62aae3cca28e9741b9fbc1e1005b97b9  6qjg.4.A         16.393    0.291  0.095   2.003 X-ray           0.021 HHblits     
 573dbd50250e69608f3882cebb25fe37100e164f  6qjg.2.A         16.393    0.291  0.095   2.003 X-ray           0.021 HHblits     
 5ae0f14b753fc202d460b24ad5876c2284feec6e  6qji.1.A         16.393    0.291  0.095   1.500 X-ray           0.022 HHblits     
 ebc8103d4892ddafbfabb514d4fc9ab901fb51aa  6qji.4.A         16.393    0.291  0.095   1.500 X-ray           0.020 HHblits     
 b4d095865c13cb4b3ffb2b1e5e8c51ea86b9a073  6qji.6.A         16.393    0.291  0.095   1.500 X-ray           0.022 HHblits     
 7d0f1459a12163e3152f3aac7f123319890f6820  2hlc.1.A         25.862    0.330  0.090   1.700 X-ray           0.020 HHblits     
 df7cea74e68e50bb7f95d71bf2a18d4cd4bf049e  2yuy.1.A         25.862    0.330  0.090   NA    NMR             0.023 HHblits     
 9fac7271918b274bce9b28d10bd82d9b3167768d  2yuy.1.A         25.862    0.330  0.090   NA    NMR             0.025 HHblits     
 a81f4b6320ead989df29340349dfe0200a412d34  7pec.1.D         24.138    0.330  0.090   NA    EM              0.029 HHblits     
 f18537cdbfd650ca8ed5658b9d4b2a30ffd31d19  7owg.1.G         24.138    0.330  0.090   4.700 EM              0.027 HHblits     
 5ae2c4a37ad0c6ab164c392f8db5efc3edb20ce2  6x1x.1.A         11.667    0.303  0.094   1.198 X-ray           0.026 HHblits     
 20fb9797a614ff2f864b0dc81557a0cc7723e361  2iwo.1.A         16.667    0.303  0.094   1.700 X-ray           0.023 HHblits     
 f6ae463697f36165128bff38b9d26d0fbdbb3292  2iwo.2.A         16.667    0.303  0.094   1.700 X-ray           0.021 HHblits     
 9563d3105a678bd8cb80107c0268acb7ce675141  2iwp.1.B         16.667    0.303  0.094   2.150 X-ray           0.022 HHblits     
 792f116e8e6a78f64ce1e51d679e3139937816cc  3qe1.1.A         27.119    0.316  0.092   1.680 X-ray           0.027 HHblits     
 7699d8ff7cc416005cccdde71eb9055248e98e23  5mz7.1.A         22.034    0.316  0.092   1.530 X-ray           0.023 HHblits     
 2ac52daf034401ded6230e19300ce4728317a9b1  5mz7.3.A         22.034    0.316  0.092   1.530 X-ray           0.023 HHblits     
 680711415630ace8cd84d86be3284a143606a493  5mz7.4.A         22.034    0.316  0.092   1.530 X-ray           0.023 HHblits     
 1674e7c769bde614e5bc3c9748fb5e547b249371  5hed.1.A         16.393    0.290  0.095   1.700 X-ray           0.021 HHblits     
 b855a3bb75d956508759661d37887770c5b7ed49  5hdy.1.A         16.393    0.290  0.095   1.801 X-ray           0.021 HHblits     
 a4653f7829ee3117808de99270d9122766707506  5d13.2.A         16.393    0.290  0.095   2.151 X-ray           0.022 HHblits     
 8cc547e24d704bfd63eaf928431055c168c7d975  5d13.3.A         16.393    0.290  0.095   2.151 X-ray           0.022 HHblits     
 aa37d652c7d28f131a2925182dbf653ca4501fbc  1be9.1.A         16.393    0.290  0.095   1.820 X-ray           0.021 HHblits     
 2f102cf08956feae6d286dbc00cd9a31b4b3fd65  1bfe.1.A         16.393    0.290  0.095   2.300 X-ray           0.020 HHblits     
 e11e117a33d13cd3c8a677817d26023f8a244bb2  5het.1.A         16.393    0.290  0.095   2.001 X-ray           0.022 HHblits     
 4321d48ee9e1f4ede9b0bbc82e8516377bb5bba1  5hey.1.A         16.393    0.290  0.095   1.500 X-ray           0.022 HHblits     
 deef453fc0ed0304dac96b3926fcc0c49fd9468f  5hf1.1.A         16.393    0.290  0.095   1.747 X-ray           0.021 HHblits     
 0abae03b0aac40a5e1aa8fc4379640c178d35965  3tmh.1.A         25.862    0.329  0.090   3.800 X-ray           0.027 HHblits     
 65ccf90f0b72f93afa87ce1ada28eaca5db781b4  6ezi.1.A         25.862    0.329  0.090   1.503 X-ray           0.031 HHblits     
 5a3eaeade671eb9dc7fffd821874d0d0844e1af7  2fcf.1.A         27.586    0.329  0.090   1.760 X-ray           0.031 HHblits     
 fbd2537d58e064fd7067d5257a1067ca03891576  2iwo.1.A         24.138    0.329  0.090   1.700 X-ray           0.027 HHblits     
 f39850fb65da39768ee08916b8637356e27d28d7  2iwo.2.A         24.138    0.329  0.090   1.700 X-ray           0.025 HHblits     
 2a532e3c9c45d6555d70db2a6a98f41c37e23e51  2iwp.1.B         24.138    0.329  0.090   2.150 X-ray           0.027 HHblits     
 4b7f3d2f631fbec3b5fb098f120229422db94227  2iwo.1.A         24.138    0.329  0.090   1.700 X-ray           0.027 HHblits     
 3a76c5b974c7a5d706af8ad2868e880019742048  2iwo.2.A         24.138    0.329  0.090   1.700 X-ray           0.024 HHblits     
 20e86bd26cc48d2494f926a73ff9cb8e5b1427b4  2iwp.1.B         24.138    0.329  0.090   2.150 X-ray           0.027 HHblits     
 755c28eac08d81c038f1ae671cffc8d2a61f36ed  1u37.1.A         22.414    0.329  0.090   NA    NMR             0.027 HHblits     
 0155275061d460a9fbf562de6676f242a9367c24  1u38.1.A         22.414    0.329  0.090   NA    NMR             0.029 HHblits     
 8123eb6890abab78d162c4d227fb5bfa7a3e309c  1u37.1.A         22.414    0.329  0.090   NA    NMR             0.026 HHblits     
 afd9ad63dee8b280a61f0c3e58ef19dc36e87b7f  1u38.1.A         22.414    0.329  0.090   NA    NMR             0.028 HHblits     
 f5f18a127d606941142f8f419f1a63222dd2a10b  1uew.1.A         29.310    0.329  0.090   NA    NMR             0.021 HHblits     
 0802a314689909556d52e223cb0f4ed01dd754a0  1wfv.1.A         24.138    0.329  0.090   NA    NMR             0.024 HHblits     
 7964d0d4d032c9d6255fbc4039750f1998db8535  7pec.1.D         24.138    0.329  0.090   NA    EM              0.027 HHblits     
 abec70d8d6ddc9b42fc14808357d23fcd05e2f6b  7owg.1.G         24.138    0.329  0.090   4.700 EM              0.026 HHblits     
 b40192cdbefaec2c43694abf77c17cbdf8f23a66  2wl7.1.A         22.414    0.329  0.090   2.028 X-ray           0.026 HHblits     
 8a03e1ca46379f7d715957c8391a114708deedce  1wha.1.A         22.414    0.329  0.090   NA    NMR             0.024 HHblits     
 e45f48f00e1a01fb9336caea5ea788c2d179d011  2dlu.1.A         20.339    0.315  0.092   NA    NMR             0.021 HHblits     
 99ea7d3b56542a656387670038be20ca1d5ef2fd  2k1z.1.A         20.339    0.315  0.092   NA    NMR             0.024 HHblits     
 f17e9649aa32d4ee4add7b1b39b23f33e122908d  2k20.1.A         20.339    0.315  0.092   NA    NMR             0.025 HHblits     
 b9e6a6e133c31ef613e846ce22f00451696a1f8e  5het.1.A         22.034    0.315  0.092   2.001 X-ray           0.027 HHblits     
 1c1ec367213a9f260b31704e73d81428f8ce63ca  5hey.1.A         22.034    0.315  0.092   1.500 X-ray           0.027 HHblits     
 14cd21b530a1b3646b01f6c65eea18780cd5cde4  5hf1.1.A         22.034    0.315  0.092   1.747 X-ray           0.028 HHblits     
 482f5aa06b0339b725d9642917ebb046a0fa1ad6  5hff.1.A         22.034    0.315  0.092   1.749 X-ray           0.022 HHblits     
 9213c6fc0e3f187034f1bfd7bccb0a279c5ab600  5hfe.1.A         22.034    0.315  0.092   1.800 X-ray           0.022 HHblits     
 4c598e79d9b207f4d0fb2e796c54df6357fd549a  5hfd.1.A         22.034    0.315  0.092   1.600 X-ray           0.022 HHblits     
 1e5540d7b2bba8e1a21aa5199736257b26118b0c  3ch8.1.A         22.034    0.315  0.092   1.900 X-ray           0.025 HHblits     
 01e42a541ed75d809dcd841f9151e64b960f2218  3cbz.1.A         22.034    0.315  0.092   1.380 X-ray           0.024 HHblits     
 d5905421491cd3ae955d1704c75ea5b808349de6  4pqw.1.A         28.070    0.342  0.089   1.470 X-ray           0.033 HHblits     
 e9c5cbd14cbe7bc9a0ba69709aa24f0bab9334fe  1p1d.1.A         13.115    0.289  0.095   NA    NMR             0.026 HHblits     
 c1d4c74e2ef799ae8869f6d775017a156642d520  2qt5.1.A         19.672    0.289  0.095   2.300 X-ray           0.023 HHblits     
 b2f5ab61a121c52ba301cae5323dffa3bc8ecc10  2qt5.2.A         19.672    0.289  0.095   2.300 X-ray           0.021 HHblits     
 e953825753541cf7afe6dd6f17646cb6bcbbfeed  2dmz.1.A         25.000    0.301  0.094   NA    NMR             0.021 HHblits     
 a8f6c7a01b1baf12fdbc5f5547e3bebcd700b7e1  1wf7.1.A         22.414    0.328  0.090   NA    NMR             0.024 HHblits     
 93290bac7a57b5876e82f53244e7320ee7c6de72  5zys.1.A         25.862    0.328  0.090   1.780 X-ray           0.025 HHblits     
 23a024e3022d1e26ad12405520888f5fd115ecca  5zys.1.A         25.862    0.328  0.090   1.780 X-ray           0.025 HHblits     
 28ab62365fb434598eaaa8f711d9a0e950e5cc27  2h3l.1.A         24.138    0.328  0.090   1.000 X-ray           0.024 HHblits     
 1d1ce8fefd6d3d643e9cfdfe7c7a19935cf4a1ff  2h3l.2.A         24.138    0.328  0.090   1.000 X-ray           0.025 HHblits     
 8ef9fc9ea42f69832803a7d5a177127884417f82  1n7t.1.A         24.138    0.328  0.090   NA    NMR             0.022 HHblits     
 4f717048a1b7b26498f4e40fdf399ac91df6c45f  1mfl.1.A         24.138    0.328  0.090   1.880 X-ray           0.025 HHblits     
 ec70dc3cff0e421064752f8811ad8275b6f05c50  3soe.1.A         22.414    0.328  0.090   1.600 X-ray           0.025 HHblits     
 95b293599d2a1da8f60d78eb5fd2c07e06eacd05  6g8w.1.A         22.034    0.314  0.092   2.120 X-ray           0.022 HHblits     
 bf7b3585d059df2b14e252587b3f72449fbf572c  6g8w.1.B         22.034    0.314  0.092   2.120 X-ray           0.024 HHblits     
 4e1c86bd989ef7bc70287bccca64901437f2ea22  1n7f.1.B         20.339    0.314  0.092   1.800 X-ray           0.029 HHblits     
 e308778a412c0d63a66bcfaae54afdc7d51ec477  1n7f.1.A         20.339    0.314  0.092   1.800 X-ray           0.029 HHblits     
 4a9aaccabeaecad52b0dbcfe3cc95581780c9125  1n7f.1.B         20.339    0.314  0.092   1.800 X-ray           0.028 HHblits     
 9f38d1270b733d077f5208904c06915c749f4ab4  1n7f.1.A         20.339    0.314  0.092   1.800 X-ray           0.028 HHblits     
 ae09b7fa55e7b0433c920cadebccd5c929f961ea  3qdo.1.A         23.729    0.314  0.092   1.880 X-ray           0.027 HHblits     
 d5c07fb5b77343a68ddd0c137b6fb89cbcefed43  2kom.1.A         20.339    0.314  0.092   NA    NMR             0.024 HHblits     
 f2c19f29c0dc34627b1486529fbd2c2e66db8abc  7p73.1.A         22.034    0.314  0.092   1.850 X-ray           0.026 HHblits     
 d6d7e0889fce07f5d182489168dfa975e98909c1  7p74.1.A         22.034    0.314  0.092   1.900 X-ray           0.026 HHblits     
 aaa3070d1475c18d968d10f8deb1537465f874e1  3ngh.1.A         16.393    0.287  0.095   1.800 X-ray           0.023 HHblits     
 184b2714f53ec980f4b8d914e70ac1c6372324d7  4f8k.1.A         16.393    0.287  0.095   1.700 X-ray           0.023 HHblits     
 1457d89b89f5a92de863c1b948618a40da3f133e  3ngh.1.A         16.393    0.287  0.095   1.800 X-ray           0.021 HHblits     
 e77907a7600bb7e8dae72ac8d232df8cafaf106d  4f8k.1.A         16.393    0.287  0.095   1.700 X-ray           0.021 HHblits     
 a93ce8f24fe7beef625ce5b9ebff2c90ad46f894  5mz7.1.A         16.393    0.287  0.095   1.530 X-ray           0.021 HHblits     
 e9b4e71ec9aa8a876b9d2f75d966576a7fd79838  5mz7.3.A         16.393    0.287  0.095   1.530 X-ray           0.020 HHblits     
 fd8382a9bfb15f5eacff92aad9349e7f3104b056  5mz7.4.A         16.393    0.287  0.095   1.530 X-ray           0.022 HHblits     
 8e36f6339cf7fff586688928fcb1e95abe3bc420  5w72.1.A         16.393    0.287  0.095   NA    NMR             0.021 HHblits     
 71ea6b1efafe9fc3fe6c4846fd3dffb3e5728597  1uf1.1.A         29.825    0.340  0.089   NA    NMR             0.024 HHblits     
 853ea7ad0e4a3bedeeba51f4883d5b5a2f4e6e28  6x20.1.A         20.000    0.300  0.094   1.402 X-ray           0.027 HHblits     
 393df9996177fb102a8e929b0c1ce3bec4f38e30  6x20.1.A         20.000    0.300  0.094   1.402 X-ray           0.028 HHblits     
 dd64093d5ead15c1199d894e80d5aaa2b660a26a  6x22.1.A         20.000    0.300  0.094   1.402 X-ray           0.027 HHblits     
 eb569ff92ce0900e34d89cc8cc72150d58f63569  6x1x.1.A         20.000    0.300  0.094   1.198 X-ray           0.029 HHblits     
 18ef2530136c8558c8fda4d7d4e1af6e1c4cb579  2fcf.1.A         27.586    0.326  0.090   1.760 X-ray           0.031 HHblits     
 36fd10d0798b9327404c5c83fc3bb5ddb9ad33db  3dj3.1.A         24.138    0.326  0.090   2.400 X-ray           0.035 HHblits     
 f718f2d0575eb6747982d610e7e1ae4be42b62a8  3dj3.4.A         24.138    0.326  0.090   2.400 X-ray           0.029 HHblits     
 f6183aac4a798216d6d63dc495c3adc9a503a155  4e3b.1.A         24.138    0.326  0.090   1.500 X-ray           0.034 HHblits     
 31dc3b2756221a5c44056e0149dfc62c0c1ac8aa  3sfj.1.A         24.138    0.326  0.090   1.240 X-ray           0.035 HHblits     
 96c0a015ba9af5184beecd4a178def3e768380c5  4nnl.1.A         24.138    0.326  0.090   1.500 X-ray           0.034 HHblits     
 7fdfb101b87345143b9385df20ed6726181bd5b4  2pa1.1.A         24.138    0.326  0.090   1.700 X-ray           0.028 HHblits     
 aa30e65c382f93c8cde38e601f89cb0e1d0530ae  1fcf.2.A         27.586    0.326  0.090   2.100 X-ray           0.026 HHblits     
 e0e07216f38a7012cd9c4fbdaf4bf4d866dc9640  1fc7.1.A         27.586    0.326  0.090   2.000 X-ray           0.029 HHblits     
 c2fd86803ac1df4fbc7e866946817d8462700d08  1fc9.1.A         27.586    0.326  0.090   1.900 X-ray           0.028 HHblits     
 7fae9c61144b3eba1ea5f97a75047626ac8efab6  1fcf.2.A         27.586    0.326  0.090   2.100 X-ray           0.025 HHblits     
 f34f5eb40869b21b4ccf854f6f4eafabceadb1fa  1fc7.1.A         27.586    0.326  0.090   2.000 X-ray           0.027 HHblits     
 7143fc720f04d1c586c4422c9b23826ac27a0ca9  1fc9.1.A         27.586    0.326  0.090   1.900 X-ray           0.027 HHblits     
 ac49287690ae3d00a7dd869ff679399e32f2af55  1fc6.1.A         27.586    0.326  0.090   1.800 X-ray           0.027 HHblits     
 fd5c116edd0c07c7dcc315a2d018da5be1f035a3  6q0u.1.A         22.414    0.326  0.090   1.890 X-ray           0.025 HHblits     
 12c6a29cfcea2f1e9d265a685601297ffad6bdda  2o2t.1.A         24.138    0.326  0.090   2.700 X-ray           0.026 HHblits     
 d9efddcb265965e70667ea74572be6326d652c12  1wha.1.A         20.690    0.326  0.090   NA    NMR             0.026 HHblits     
 b2267273c75658264e253eccd22f00a21e2b6c09  2o2t.1.A         24.138    0.326  0.090   2.700 X-ray           0.025 HHblits     
 037770e5e6b9c17328a9e61903c48e24ae3bbb0c  2css.1.A         20.339    0.313  0.092   NA    NMR             0.025 HHblits     
 680f9c4e4f46802fb601dc98f1791b7f7d6ad26b  1uep.1.A         25.424    0.313  0.092   NA    NMR             0.025 HHblits     
 d22f141e6862059bbb6060c6ce1add8c12b73b36  2db5.1.A         23.729    0.313  0.092   NA    NMR             0.023 HHblits     
 58a2eacee78235962fa718b70ab9ebd443d223bf  6y9n.1.A         20.339    0.313  0.092   1.930 X-ray           0.028 HHblits     
 07cd6869840af5539ae06cbaa41905114528159a  6y9o.1.A         20.339    0.313  0.092   1.632 X-ray           0.028 HHblits     
 82ae5d97e9c57944c7de15addf46fb6d71418daa  6y9p.1.A         20.339    0.313  0.092   3.169 X-ray           0.025 HHblits     
 5287d8f3df1c7af4f37135f1658437fd9dbfe7f8  6y9p.2.A         20.339    0.313  0.092   3.169 X-ray           0.026 HHblits     
 ffc5225d5cbf1d900c437d7803d1376b45ecbf21  6y9p.3.A         20.339    0.313  0.092   3.169 X-ray           0.023 HHblits     
 327a74afc9f6677dd5fa5c96790c8a2f232729e5  6y9p.4.A         20.339    0.313  0.092   3.169 X-ray           0.025 HHblits     
 cb09b0f8a9cca6530b64275387d7ab289fa096ad  6y9p.5.A         20.339    0.313  0.092   3.169 X-ray           0.021 HHblits     
 39d33c83301be791d7fc6fa3a9a7ffca8b91ef48  6y9p.6.A         20.339    0.313  0.092   3.169 X-ray           0.021 HHblits     
 3f50c0b2e2e3eb5d688fa61266a579cd266c5876  6y9q.1.A         20.339    0.313  0.092   1.315 X-ray           0.030 HHblits     
 059a74abb657a78f63bdde4611f9452eadcbb495  6y9n.1.A         20.339    0.313  0.092   1.930 X-ray           0.028 HHblits     
 4d87faf377a08714226fbcf8b6ca6625f8571c77  6y9o.1.A         20.339    0.313  0.092   1.632 X-ray           0.029 HHblits     
 67843d06e962ba988014a47b24c87b35741dee3e  6y9p.1.A         20.339    0.313  0.092   3.169 X-ray           0.025 HHblits     
 3ecf97d1a48d8503091001a0db2036b0f608a0ee  6y9p.2.A         20.339    0.313  0.092   3.169 X-ray           0.025 HHblits     
 52bb3d1810cca7487c2fb3f19c4ebcd5d9fcfc48  6y9p.3.A         20.339    0.313  0.092   3.169 X-ray           0.022 HHblits     
 889d0cbe3acd6d14a3c5cf91a23b01c58a1d5e9f  6y9p.4.A         20.339    0.313  0.092   3.169 X-ray           0.025 HHblits     
 e906f2c517f651b45439462e43003d4e4db31a7b  6y9p.5.A         20.339    0.313  0.092   3.169 X-ray           0.021 HHblits     
 6a08e2937354e9e8e1f1237d57a32c9ddde8f991  6y9p.6.A         20.339    0.313  0.092   3.169 X-ray           0.021 HHblits     
 606e6a16a00ae1492ef5f46cd4713298e9cb8cc1  6y9q.1.A         20.339    0.313  0.092   1.315 X-ray           0.029 HHblits     
 d6679dba7aaa33a495de8011cac7831fff65d3ca  1vb7.1.A         23.729    0.313  0.092   NA    NMR             0.021 HHblits     
 020f0fe770d3fef6a31060c0ca20638c345d2f77  1vb7.1.A         23.729    0.313  0.092   NA    NMR             0.020 HHblits     
 8ddf310a9b3a2347c822a0cb77891d024c7fda0b  2kom.1.A         20.339    0.313  0.092   NA    NMR             0.025 HHblits     
 1b0f55b76770c8fc63772a98414c09659a75a314  6lca.1.A         22.034    0.313  0.092   2.400 X-ray           0.023 HHblits     
 53d830530289d090b27c5359414a2ffa973e5697  6lca.1.B         22.034    0.313  0.092   2.400 X-ray           0.023 HHblits     
 de9320610981dae95c0c0b569c7334d355e72369  6lca.1.C         22.034    0.313  0.092   2.400 X-ray           0.023 HHblits     
 5e760a90e26320bfcaca20809547e9031871945e  6lca.2.C         22.034    0.313  0.092   2.400 X-ray           0.024 HHblits     
 6fc8c9a94fb80d1e11a3825765a8f8a99a2be520  6lcb.1.A         22.034    0.313  0.092   1.400 X-ray           0.022 HHblits     
 f939f2a023174ddeff5796a6486a72705b53653c  2omj.1.A         28.070    0.339  0.089   NA    NMR             0.022 HHblits     
 4e687cfc9ae6d30b7076da7525d89f4dee0c8936  2os6.1.A         28.070    0.339  0.089   NA    NMR             0.022 HHblits     
 3e09e59b2c24e4ff1f55153687a9bd56ebb334ec  2egk.1.A         16.667    0.299  0.094   2.850 X-ray           0.027 HHblits     
 b6895d1d7b2d70b4227cb92bbcf97f55ba1b6188  2egk.1.B         16.667    0.299  0.094   2.850 X-ray           0.027 HHblits     
 7fecdb1b32255375d3f2a398f335aca1fb702010  2egk.2.A         16.667    0.299  0.094   2.850 X-ray           0.023 HHblits     
 5dc143790c4bcf262285bbe87644ce904ea8d08e  2egk.2.B         16.667    0.299  0.094   2.850 X-ray           0.027 HHblits     
 35d35f09b13bf8e376c457c70a3470254447c73f  1v5l.1.A         18.333    0.299  0.094   NA    NMR             0.026 HHblits     
 a4c76a3956e1bba2138c3976f154667d18e11964  6x20.1.A         11.667    0.299  0.094   1.402 X-ray           0.028 HHblits     
 acb4d26c39ad9694448d970e9f6cff3a3047076f  5i7z.1.A         29.310    0.325  0.090   1.801 X-ray           0.020 HHblits     
 e254ac0084a7f2b3ca03d5fba3814d7da314f42e  4q2o.1.A         27.586    0.325  0.090   2.100 X-ray           0.031 HHblits     
 f862b14a6392b55799c741db9b49048c4815c5c5  4q2o.2.A         27.586    0.325  0.090   2.100 X-ray           0.029 HHblits     
 a0f58018f9e0963ee501ab9be6bfc7028e185a8f  7qcr.1.A         20.690    0.325  0.090   2.280 X-ray           0.028 HHblits     
 789a1bc5dc576884e90b2f89d37ba09906ff25c1  7qcr.1.B         20.690    0.325  0.090   2.280 X-ray           0.027 HHblits     
 386b4e525d3a2a55c980feb0ea18126cdbe77204  3axa.1.A         20.690    0.325  0.090   2.780 X-ray           0.024 HHblits     
 f674b02cf71571b8753742b359f931e70ba57f9f  7qcr.1.A         20.690    0.325  0.090   2.280 X-ray           0.028 HHblits     
 d962edb525671ed0580c3d89a91c18d25ac8505a  7qcr.1.B         20.690    0.325  0.090   2.280 X-ray           0.026 HHblits     
 077533578a6c41f5f2a9f7d57cfdd30a8c1783eb  7a9b.1.A         27.119    0.312  0.092   2.000 X-ray           0.022 HHblits     
 fe3593a7b731b6c2a5155233723c1786b95fd4c9  7a9b.1.B         27.119    0.312  0.092   2.000 X-ray           0.022 HHblits     
 0354de153c5e4d261ce36dc42bac461827bc6177  5mz7.1.A         22.034    0.312  0.092   1.530 X-ray           0.027 HHblits     
 d6f4fdb9eaad0212c0dda1f249b8ce46769b2a18  5mz7.3.A         22.034    0.312  0.092   1.530 X-ray           0.026 HHblits     
 9ccaeb950b8f321609c311be734cd53c7df3602e  5mz7.4.A         22.034    0.312  0.092   1.530 X-ray           0.025 HHblits     
 551685d45cfad9a4ed4e145285f78cff0495491e  4wsi.1.A         16.949    0.312  0.092   2.950 X-ray           0.026 HHblits     
 c7401c2613fcbff48cc08655276928ea7525cf39  4wsi.2.A         16.949    0.312  0.092   2.950 X-ray           0.025 HHblits     
 19deda3f52eb8efbcfe96ed4bc664ce9fb45a04e  4wsi.1.A         16.949    0.312  0.092   2.950 X-ray           0.027 HHblits     
 86420a35d340e049f26bdfccfb5715b3a63ed2f8  4wsi.2.A         16.949    0.312  0.092   2.950 X-ray           0.025 HHblits     
 8445c61011ff2991309352392d028f76cebb6b3b  1zok.1.A         20.339    0.312  0.092   NA    NMR             0.018 HHblits     
 d6904c3634f8e386ed41a1d2549624e0e4004ffe  7m4r.1.A         16.949    0.312  0.092   NA    EM              0.019 HHblits     
 21aaa52e18a2e139bdb92d200d71ec3b4bc13eb5  2kpk.1.A         22.034    0.312  0.092   NA    NMR             0.023 HHblits     
 57b16a2474a77f9ebfb18d249172fa5b364ed5b3  2kpl.1.A         22.034    0.312  0.092   NA    NMR             0.019 HHblits     
 4c6a15e48c00b1c7b705cb42edcc43398c0ddf1e  2eej.1.A         23.333    0.298  0.094   NA    NMR             0.020 HHblits     
 bf1f2b97ba0ec93d98fccb05530bf0ace6befc3d  4q3h.1.A         21.667    0.298  0.094   1.443 X-ray           0.023 HHblits     
 b56b0ef479580c72f5ac4593bb0b103aa79f4b32  4q3h.2.A         21.667    0.298  0.094   1.443 X-ray           0.023 HHblits     
 9897e8f85e35bea9c2ca298c9405a5574eeeadf7  2eej.1.A         23.333    0.298  0.094   NA    NMR             0.020 HHblits     
 c85c3f979a35e3a3f435fdfc9d2e17d8210a13c5  2vsp.1.A         23.333    0.298  0.094   2.410 X-ray           0.022 HHblits     
 aba3bb4297302e75861c67162cffdc3416282328  1wf8.1.A         25.000    0.298  0.094   NA    NMR             0.022 HHblits     
 8e16f353c16a6320054a433ab30a14e6aff992b0  5hfb.1.A         18.333    0.298  0.094   1.616 X-ray           0.020 HHblits     
 567e955834c572289c8f7103f65f56ae7f811e72  5hf4.1.A         18.333    0.298  0.094   1.750 X-ray           0.020 HHblits     
 b06d450d2b740763013cf61d827f2956b4159f68  4pqw.1.A         29.310    0.324  0.090   1.470 X-ray           0.027 HHblits     
 a62798e989b252e940d56b1158bbb60e8dc3fa4b  1uew.1.A         29.310    0.324  0.090   NA    NMR             0.023 HHblits     
 ccd21fb80f12d9d3c27db9ecb2ec68d583abdfb9  2osg.1.A         18.966    0.324  0.090   NA    NMR             0.017 HHblits     
 1204f03095adcb45cec25b6f09f84b5fec96643b  2osg.1.B         18.966    0.324  0.090   NA    NMR             0.017 HHblits     
 311a33e51198762eab899cf62dd1771e28cbb293  2jre.1.A         25.862    0.324  0.090   NA    NMR             0.025 HHblits     
 bb67b4d005855a500d06c1e71eaae3f2bfd61064  5f3x.1.A         22.414    0.324  0.090   2.649 X-ray           0.027 HHblits     
 56554a918383c841c63b8d8b2c39b66c4d792d25  1xz9.1.A         20.690    0.324  0.090   NA    NMR             0.026 HHblits     
 7886e246b694b8f8aa706610e23b135e215bdde1  2exg.1.A         20.690    0.324  0.090   NA    NMR             0.022 HHblits     
 6a05ad5f6e450b795f25db6b22e6e325c67d25ac  7dkb.1.A         22.034    0.311  0.092   2.030 X-ray           0.028 HHblits     
 d7fd12a03368673e6396c4c0e588e06884cb3bc2  7a00.1.A         22.034    0.311  0.092   1.780 X-ray           0.024 HHblits     
 daad3e4767a8a51f0d59b802eeca271aaa12d112  6ywz.2.A         22.034    0.311  0.092   2.120 X-ray           0.024 HHblits     
 eabfb4387016320f68d511b5dd41acca9e4eec3a  1q3p.1.A         22.034    0.311  0.092   2.250 X-ray           0.024 HHblits     
 a4dd224d1fc359e8a4c2039560858e3ce13f63b4  1q3p.1.B         22.034    0.311  0.092   2.250 X-ray           0.025 HHblits     
 130430c55ffea258497be3c386b3c2dd1c00647f  1q3o.1.A         22.034    0.311  0.092   1.800 X-ray           0.024 HHblits     
 f4bc0e9a37bf5b636a83767e9a10361433c8c074  1q3o.1.B         22.034    0.311  0.092   1.800 X-ray           0.024 HHblits     
 d4c34e4a5960f4ab2de1d8e42bf68ee6ed1365da  2omj.1.A         28.070    0.337  0.089   NA    NMR             0.020 HHblits     
 437d0ffdd67edb1900c7faccc8dc29b512bab907  2os6.1.A         28.070    0.337  0.089   NA    NMR             0.023 HHblits     
 632a66cf5818d346d2548799ba73ab79afaa85d0  7pc9.1.A         28.070    0.337  0.089   2.400 X-ray           0.025 HHblits     
 3c17e29affb3b45e899015f2c76d88a25796b7c1  7pc9.2.A         28.070    0.337  0.089   2.400 X-ray           0.025 HHblits     
 716766a8ca0b1622b33aab21c962901a68a69bc0  2jxo.1.A         21.667    0.297  0.094   NA    NMR             0.021 HHblits     
 1f732673a23924f75df37c8381b3b56f4ec66128  6bxg.1.A         16.667    0.297  0.094   1.450 X-ray           0.026 HHblits     
 da986e5c58db080f5474ee5c6a834fa1a8d8dbc9  2m0t.1.A         29.310    0.323  0.090   NA    NMR             0.024 HHblits     
 8a032e9f4910f79bd49bd053fcf2b6fdbcb86452  2m0u.1.A         29.310    0.323  0.090   NA    NMR             0.024 HHblits     
 5531ba0b542ef2f4921355ae9d91180641a1450e  5hed.1.A         22.414    0.323  0.090   1.700 X-ray           0.025 HHblits     
 085e94da950e942545d67a4a40acdd64d1b1e83a  5hdy.1.A         22.414    0.323  0.090   1.801 X-ray           0.024 HHblits     
 45b1f99d610bb531e3a662c43f1685223ef0b29d  5d13.2.A         22.414    0.323  0.090   2.151 X-ray           0.025 HHblits     
 e05d6e404e356ff4146fe8ed44b02871a7454729  5d13.3.A         22.414    0.323  0.090   2.151 X-ray           0.025 HHblits     
 9425e28ab883ccdfbd5f429cfcfdf8cdc4aff770  2dmz.1.A         24.138    0.323  0.090   NA    NMR             0.023 HHblits     
 1a2c48edbd4b333598c49585aac47f9204526191  1ozi.1.A         25.862    0.323  0.090   NA    NMR             0.025 HHblits     
 99b45088b5e826e33b8fc8e31ec367f0cc259f49  3qe1.1.A         22.034    0.310  0.092   1.680 X-ray           0.027 HHblits     
 9b1c2e8e0dc38fabb5627fe572a22fa404f3c9e9  2q3g.1.A         22.034    0.310  0.092   1.110 X-ray           0.025 HHblits     
 d705cde5c83c2c0c8e946dc75e5fbb4ed0dbc806  2q3g.1.A         22.034    0.310  0.092   1.110 X-ray           0.023 HHblits     
 271c5602e1e22e6237b8b69272efaf281a46b0f1  2kqf.1.A         26.786    0.350  0.087   NA    NMR             0.021 HHblits     
 638ad3fb395633677dab1ded51a9e3ff604880cd  2kyl.1.A         26.786    0.350  0.087   NA    NMR             0.025 HHblits     
 c1cd3c9be30c09e4e13009c0b5d61f35510570ab  1rgw.1.A         22.807    0.336  0.089   NA    NMR             0.024 HHblits     
 2c48a15b206ffed30abad9ad52766c416666fdf9  6x1p.1.A         26.316    0.336  0.089   1.702 X-ray           0.026 HHblits     
 c727212e7e1c8b1780ab5428f544c76b44655f2e  4p0c.1.A         21.667    0.296  0.094   1.339 X-ray           0.022 HHblits     
 827d4e6570953ede48ce3f3b00812ec7b5fcf22d  1rgw.1.A         18.333    0.296  0.094   NA    NMR             0.023 HHblits     
 2647fee4534a9d72820aa5bde6b8199082fb9a60  1rgw.1.A         18.333    0.296  0.094   NA    NMR             0.022 HHblits     
 200e5d652b5827775049370550bb66762dd7eea6  2jin.1.A         22.414    0.322  0.090   1.500 X-ray           0.028 HHblits     
 8fa4ad62f9af27ba925e6ea317245570aa49610d  7pec.1.D         20.690    0.322  0.090   NA    EM              0.024 HHblits     
 f0b6065b9b41f1e5512528c2562449335a396b0a  7owg.1.G         20.690    0.322  0.090   4.700 EM              0.027 HHblits     
 1e19a6c6447046213bb9e70f6736ec2279ec9ea3  2jre.1.A         24.138    0.322  0.090   NA    NMR             0.023 HHblits     
 bf8ecb97db4e51a0d8bf2a755456f43a10803690  2hga.1.A         15.254    0.308  0.092   NA    NMR             0.028 HHblits     
 12e475cb2ab87fd59e13c37a2baa9fa3aeaaa233  2hga.1.A         15.254    0.308  0.092   NA    NMR             0.029 HHblits     
 72b4810a3673209cc5cdbb1b5f59f6ee00a74cba  2ozf.1.A         23.729    0.308  0.092   1.500 X-ray           0.025 HHblits     
 55fbb8417623ae3c130bca8fdf42bfc36f2eed5f  2ozf.1.A         23.729    0.308  0.092   1.500 X-ray           0.024 HHblits     
 52ff5902ae8c63bd76784f676a15d05c2c9db67d  1uep.1.A         23.729    0.308  0.092   NA    NMR             0.022 HHblits     
 15a919ab0190f3f203a0ef789ed6ed795c669e6d  3soe.1.A         23.729    0.308  0.092   1.600 X-ray           0.023 HHblits     
 fbbe1b522807b648c89235712cdf02c620b8d51b  1wg6.1.A         16.949    0.308  0.092   NA    NMR             0.019 HHblits     
 8d6fb93e3eda9927ada717f754a46866d581eaed  2edz.1.A         16.667    0.294  0.094   NA    NMR             0.024 HHblits     
 e260d03afdc1ab5cef56016094566bf370eb2c66  2edz.1.A         16.667    0.294  0.094   NA    NMR             0.024 HHblits     
 c43266424efae2cc873a5e5097b6e4c7a30f2ed9  1uhp.1.A         21.053    0.335  0.089   NA    NMR             0.025 HHblits     
 0f18ff89d92297101e312b5c98f00338ee908ac0  5jwf.1.A         20.339    0.307  0.092   2.400 X-ray           0.028 HHblits     
 e4fd210f96689d0c7c0aab75fa13686fc316ccb0  5jwf.1.B         20.339    0.307  0.092   2.400 X-ray           0.027 HHblits     
 03a239e95f4bc17ce90f7649cfb173ed1abc6366  4r2z.1.A         24.138    0.321  0.090   1.700 X-ray           0.027 HHblits     
 1727e4c9719e14d482d22a3b8df78cae5fa9dfd2  6qji.1.A         22.414    0.321  0.090   1.500 X-ray           0.023 HHblits     
 f867d1e4359469beb0329217ff8bb590cadba234  6qji.4.A         22.414    0.321  0.090   1.500 X-ray           0.023 HHblits     
 f7a8705d834d5905de91dfcf790b195540023ad1  6qji.6.A         22.414    0.321  0.090   1.500 X-ray           0.023 HHblits     
 5b7b3d28aaf499ee910d794f05ca564e20b3a85a  2mho.1.A         20.690    0.321  0.090   NA    NMR             0.020 HHblits     
 768e6d0ac24c5d6fa67970df7f78245deca7de3a  2rey.1.A         20.690    0.321  0.090   1.550 X-ray           0.025 HHblits     
 c74eb9c69c8a9b626814019b97d4b00ba2262614  7jti.1.E         14.286    0.256  0.098   NA    EM              0.000 HHblits     
 06937693ba88d6c5b2163e9e72965c56202ae415  1whd.1.A         30.357    0.348  0.087   NA    NMR             0.028 HHblits     
 f0100c62b417499c81b1a4037d5953d1d4333a85  1vb7.1.A         26.786    0.348  0.087   NA    NMR             0.024 HHblits     
 b42bb3ec506d78d1d5209b842d024a7b419389fd  3woo.1.A         23.729    0.306  0.092   1.800 X-ray           0.028 HHblits     
 c8826648d6a9acaf5642be9b005cff932520b0d0  3wol.1.A         23.729    0.306  0.092   1.740 X-ray           0.028 HHblits     
 13c6dd0ea29a47e3ab86402551ad0a9415cf7eea  3woj.1.B         23.729    0.306  0.092   2.200 X-ray           0.028 HHblits     
 247c36870188b9f45250c9359b9650afa5dae4eb  3woj.1.A         23.729    0.306  0.092   2.200 X-ray           0.028 HHblits     
 ffd05858269242edee1d78ca895b29f9567fc9db  2awu.1.A         18.644    0.306  0.092   2.440 X-ray           0.024 HHblits     
 63d9c2632a05f4c8a1e2573f08de9b2f8c53aa96  2awu.2.A         18.644    0.306  0.092   2.440 X-ray           0.027 HHblits     
 5ee5bb723798929b0634d48f04bd8875c59a2de2  5e21.1.A         22.034    0.306  0.092   1.011 X-ray           0.022 HHblits     
 9ff0c41ee5b8c8d5f9edee42bb8360f008547c0a  5e22.1.A         22.034    0.306  0.092   1.797 X-ray           0.022 HHblits     
 8e834621a22c32b3e68bc42d786b69f5f7eeb21c  3rl8.1.B         22.034    0.306  0.092   2.200 X-ray           0.024 HHblits     
 b142ceb4440c4cf0ad4ec56feaca9052695f5ae2  3rl8.1.A         22.034    0.306  0.092   2.200 X-ray           0.024 HHblits     
 2a1c4305f183f9c71069bd96380b0f6f62604e0c  3rl8.1.C         22.034    0.306  0.092   2.200 X-ray           0.023 HHblits     
 5fdf48b424a628158f8de7709251cf9f52e41594  7pc3.1.A         22.034    0.306  0.092   1.950 X-ray           0.026 HHblits     
 92c0a886879086ba45607a82fbfd5a7cb1ba0d9d  1be9.1.A         22.414    0.320  0.090   1.820 X-ray           0.024 HHblits     
 4c0ad489ded6fb7d0dbd6b97e857dbe241f8f3b7  1bfe.1.A         22.414    0.320  0.090   2.300 X-ray           0.025 HHblits     
 46c55ad2ebe83e5a1f93647bb4fca91d4520e3d5  1be9.1.A         22.414    0.320  0.090   1.820 X-ray           0.025 HHblits     
 17c6cf4bfb9008feaf4fcde1ad22da7bc810b4f7  1bfe.1.A         22.414    0.320  0.090   2.300 X-ray           0.026 HHblits     
 19e916b6cf38814a717074a76b8828c54fc52704  1ujd.1.A         20.690    0.320  0.090   NA    NMR             0.025 HHblits     
 be7e020dbf80169c8c00ce59ffdfaaa0a8b1f30a  5jxb.1.A         22.414    0.320  0.090   2.900 X-ray           0.024 HHblits     
 5f9aff51999be08c240988521e9d8b5b176235b4  5jxb.1.B         22.414    0.320  0.090   2.900 X-ray           0.023 HHblits     
 d69453e8eab076241b4de4b0849b6e2271e5a0bc  2yuy.1.A         18.966    0.320  0.090   NA    NMR             0.022 HHblits     
 83683d262489258fa419ffc508276fcafb14ad00  2yuy.1.A         18.966    0.320  0.090   NA    NMR             0.022 HHblits     
 10737f9e8aefe2de988aba280c7664d4af5f9408  5zds.1.A         27.586    0.320  0.090   1.800 X-ray           0.022 HHblits
[truncated: 283,880 more chars]
